# Supplementary material for: The predictive effect of immune therapy and chemotherapy under T cell-related gene prognostic index for Gastric cancer
Source: Front Cell Dev Biol. 2023 May 18;11:1161778. doi: 10.3389/fcell.2023.1161778 (PMC10232754; doi:10.3389/fcell.2023.1161778)
Supplement: Supplementary file 1 [file DataSheet1.zip]

Archive with 10 entries (9 files):
- Supplementary Material/
- Supplementary Material/Supplementary Image 1.PDF
- Supplementary Material/Supplementary Image 2.PDF
- Supplementary Material/Supplementary Image 3.PDF
- Supplementary Material/Supplementary Image 4.PDF
- Supplementary Material/Supplementary Image 5.PDF
- Supplementary Material/Supplementary Table 1a.XLSX
- Supplementary Material/Supplementary Table 1b.XLSX
- Supplementary Material/Supplementary Table 2.XLSX
- Supplementary Material/Supplementary Table 3.XLSX
