# Supplementary material for: The predictive effect of immune therapy and chemotherapy under T cell-related gene prognostic index for Gastric cancer
Source: Front Cell Dev Biol. 2023 May 18;11:1161778. doi: 10.3389/fcell.2023.1161778 (PMC10232754; doi:10.3389/fcell.2023.1161778)
Supplement: Supplementary file 1 [file DataSheet1.zip › Supplementary Material/Supplementary Table 1a.XLSX]

## Sheet: Sheet1
Supplementary Table S1A: Differential expression genes in GC from the TCGA cohort
gene	conMean	treatMean	logFC	pValue	fdr
ATIC	10.5684	23.0237	1.12336	1.25364e-16	1.26513e-14
CDC25B	9.01379	31.8377	1.82053	4.19573e-15	1.82353e-13
AP003419.3	0.112713	0.367314	1.70436	1.16545e-07	5.72245e-07
RN7SL333P	0.128464	0.356949	1.47436	7.66798e-08	3.9385e-07
PTTG3P	0.0386446	0.167908	2.11934	1.33505e-11	1.85542e-10
DYNC1I1	2.11482	0.769742	-1.45809	0.0331761	0.0453597
DUXAP1	0.0391103	0.153083	1.96869	2.50754e-05	7.00859e-05
ARHGDIG	1.98357	0.906497	-1.12973	3.81641e-08	2.12269e-07
LINC01433	0.0468503	0.168616	1.84761	1.38595e-08	8.6031e-08
LINC02253	0.0300108	1.643	5.7747	8.97318e-06	2.77916e-05
RBM24	1.78001	0.564654	-1.65644	1.2499e-05	3.74745e-05
FRY-AS1	0.0420342	0.105927	1.33344	0.00042584	0.00089129
CTSC	8.2704	17.1763	1.05439	6.09276e-08	3.20291e-07
MMP12	5.54437	33.2779	2.58547	1.30396e-07	6.30952e-07
RN7SL850P	0.0822314	0.195207	1.24724	0.000739432	0.00146697
CPM	2.98663	6.74021	1.17427	0.00582033	0.00945001
LINC02584	0.0281476	0.170754	2.60083	1.99843e-08	1.19004e-07
DHCR7	10.1159	20.3679	1.00967	1.51976e-06	5.66841e-06
SNORA74D	0.0936656	0.386001	2.04301	8.83306e-08	4.46886e-07
AC084125.2	0.186144	0.38732	1.05711	5.38273e-07	2.24916e-06
AC138951.1	0.104703	0.26055	1.31525	4.64869e-06	1.53871e-05
IGKV1-39	94.8818	13.5212	-2.81091	0.0128859	0.0193714
AL139352.1	0.263951	0.747262	1.50134	0.0034245	0.00585371
FCGR1A	0.277787	1.51735	2.4495	1.1173e-13	2.82422e-12
ODCP	0.0904261	0.243625	1.42985	5.12336e-10	4.68738e-09
PARD6B	2.66757	6.66323	1.3207	1.82643e-09	1.41948e-08
RPL7AP3	0.158157	0.380166	1.26527	4.68055e-08	2.53473e-07
ASTL	0.0829693	0.204894	1.30423	0.00812666	0.0127863
AC127024.5	1.21198	2.47042	1.02739	9.65594e-08	4.83832e-07
CHEK2	1.0656	2.97769	1.48253	3.1467e-15	1.44792e-13
CCDC62	0.042754	0.107688	1.33272	1.64775e-07	7.78909e-07
ANKRD45	0.10076	0.296961	1.55935	0.000295957	0.000641466
PIGHP1	0.395228	0.835261	1.07954	1.27017e-08	7.94921e-08
SMIM11P1	0.040736	0.127901	1.65065	0.0110634	0.0168921
AC026124.2	0.248656	0.516001	1.05322	4.16989e-05	0.000110214
MSRB3	23.2977	7.80162	-1.57834	0.000356625	0.000759307
BTBD16	0.100463	0.996667	3.31045	1.61037e-13	3.85833e-12
CAVIN2	16.7803	7.09754	-1.24138	3.16765e-08	1.79368e-07
AL161729.4	0.0995525	0.407111	2.03189	5.97266e-07	2.46933e-06
AL136115.1	0.190219	0.60376	1.66631	1.19698e-09	9.79724e-09
APOBEC1	21.6449	3.53261	-2.61522	0.0316382	0.0434599
SMTNL1	0.134668	0.485083	1.84883	1.23566e-08	7.75715e-08
HTR1DP1	0.0731829	0.152687	1.06099	0.00619211	0.00999214
CES2	96.5448	35.1886	-1.45609	0.0300763	0.0415565
RN7SL154P	0.0759543	0.161913	1.09202	0.00157343	0.00289638
LRP5L	0.572335	1.14933	1.00586	1.37878e-09	1.1061e-08
TTC3-AS1	0.0441113	0.143111	1.69791	1.48948e-08	9.1667e-08
GNAO1	7.50018	2.03268	-1.88354	4.5796e-06	1.51867e-05
MIS18A-AS1	0.0889769	0.232209	1.38392	1.76067e-06	6.46291e-06
TPM3P7	0.0502383	0.131005	1.38277	6.32418e-07	2.59893e-06
AL139120.1	0.241199	0.711204	1.56004	1.2404e-07	6.03925e-07
HNRNPA3P3	0.0807705	0.202112	1.32325	1.95392e-09	1.50946e-08
ALG1L8P	0.104675	0.222095	1.08526	0.000790552	0.00155841
RNU6-638P	0.393878	0.833166	1.08085	0.000213589	0.000478149
MIR3174	0.230982	0.972507	2.07393	1.50069e-07	7.16513e-07
AL139397.1	0.0772228	0.158364	1.03614	0.000938881	0.00182488
AC004466.2	0.0993609	0.204836	1.04372	5.21437e-05	0.000134561
AC092198.1	0.0109143	0.195104	4.15995	6.04981e-07	2.49658e-06
P2RY14	7.25755	2.00001	-1.85948	1.05753e-11	1.51151e-10
BNIP5	3.32417	8.45551	1.3469	9.3658e-06	2.88801e-05
CCT2	13.2989	35.1627	1.40274	1.50417e-17	3.54639e-15
IGKV1D-39	102.897	12.2145	-3.07453	0.0111544	0.0170154
AC022211.1	0.427509	1.30964	1.61515	4.87932e-11	5.81113e-10
AL732366.1	0.385707	1.23712	1.68141	6.07478e-08	3.19724e-07
NUTM2G	0.127845	0.26278	1.03946	1.38151e-05	4.10967e-05
AL158196.1	0.109747	0.268233	1.28931	7.22585e-06	2.28202e-05
FCHO1	0.995281	3.35951	1.75508	1.75754e-11	2.36726e-10
HMGB3P32	0.0622585	0.221236	1.82924	7.35084e-07	2.9637e-06
RYR3	0.73071	0.205875	-1.82753	0.000189153	0.000428813
BTBD10P2	0.124038	0.280148	1.17541	4.53411e-07	1.93232e-06
RPL39P3	31.3971	64.3376	1.03503	6.839e-06	2.17324e-05
BMP6	3.25642	1.2354	-1.39831	0.000363074	0.000771865
AC048337.1	0.0395975	0.108081	1.44863	0.00138679	0.0025855
AL049542.1	0.0643668	0.180066	1.48413	0.001087	0.00208151
ITGA7	12.254	5.2102	-1.23384	0.0101737	0.0156712
AC015845.2	0.301462	0.0989061	-1.60784	0.0222516	0.0317461
NAT10	5.91995	13.5714	1.19691	4.01224e-17	6.4394e-15
MIR548XHG	0.010983	0.28755	4.71046	0.000186227	0.000422864
AC092991.1	0.12967	0.284736	1.13478	0.00500633	0.00824852
AC016949.1	0.413059	1.08191	1.38916	6.64655e-09	4.45365e-08
AC226118.1	0.0741448	0.370188	2.31984	0.00057569	0.00116902
IGLV2-8	296.095	43.3013	-2.77358	0.029023	0.040243
IL4I1	1.57662	4.83905	1.61789	4.83223e-09	3.3387e-08
BET1-AS1	0.210011	0.434791	1.04986	2.13993e-06	7.69306e-06
AC024568.1	0.0567225	0.129416	1.19002	1.79595e-05	5.19583e-05
CHIT1	0.0867753	1.24814	3.84635	2.33763e-07	1.06497e-06
CNTNAP3	0.446512	0.163193	-1.45212	0.0184256	0.0267781
SNTB1	3.22177	6.89261	1.0972	0.00515996	0.0084744
DMBX1	0.0194743	0.665406	5.09459	6.95567e-15	2.73671e-13
NUTF2P7	0.0507501	0.146088	1.52535	1.82632e-07	8.53627e-07
PTPRU	2.2762	8.32303	1.87048	8.05201e-08	4.11118e-07
DNASE1L2	0.0964381	0.309152	1.68064	6.47195e-10	5.7456e-09
AC005180.2	1.55364	0.568655	-1.45002	1.23326e-08	7.75463e-08
DCLRE1CP1	0.0552096	0.192645	1.80295	7.55429e-05	0.000187849
HPGD	49.3756	11.0952	-2.15386	1.88584e-12	3.30108e-11
BOLA3P1	0.051218	0.181776	1.82744	0.0105748	0.0162177
TDRD5	0.096921	0.854837	3.14077	1.55958e-08	9.54958e-08
IGHV1OR15-6	0.49289	0.0904536	-2.44601	0.000464604	0.00096492
POU5F1	0.491007	1.61092	1.71407	1.71178e-07	8.04749e-07
AC078795.1	0.0800534	0.213885	1.4178	5.25193e-11	6.19123e-10
PLCD1	6.68361	3.32186	-1.00864	1.97304e-09	1.52232e-08
AC020661.2	0.106448	0.332874	1.64483	9.49831e-08	4.76561e-07
PIGU	7.89444	17.5521	1.15273	1.21648e-14	4.30403e-13
FOXF2	28.4633	9.06012	-1.6515	2.36561e-06	8.39881e-06
AC027644.1	0.702947	1.91908	1.44893	1.95404e-09	1.50946e-08
AC243654.2	0.154105	0.420126	1.44691	1.23137e-07	6.00624e-07
COL1A2	40.4	189.201	2.22749	2.9507e-12	4.90103e-11
RNU1-129P	0.0493894	0.209803	2.08676	7.79634e-05	0.000193093
SNORA72	0.0409835	0.113374	1.46798	8.44662e-07	3.36174e-06
AC018878.1	0.0603284	0.146433	1.27933	0.000207852	0.000466167
PDE1C	0.846006	0.379156	-1.15788	1.27017e-08	7.94921e-08
AC079035.1	0.113818	0.240461	1.07908	0.000799932	0.0015755
TPBGL	0.262718	0.722578	1.45964	8.94591e-07	3.53563e-06
MIR6739	0.448462	1.5942	1.82977	1.67221e-09	1.3111e-08
AC009127.1	0.0507613	0.115133	1.1815	0.000252025	0.000554958
SNORD111	0.0799169	0.450125	2.49375	3.59137e-08	2.008e-07
AC254629.1	0.425585	1.16293	1.45025	1.82473e-06	6.66956e-06
AC079866.1	0.0792054	0.196501	1.31087	6.48264e-06	2.07013e-05
SOX4	8.28471	35.9319	2.11674	7.49473e-17	9.03504e-15
ESRRB	0.334148	0.110601	-1.59513	0.00720324	0.0114605
KCNJ13	1.03372	0.295432	-1.80694	0.0178889	0.0260705
MIR4284	0.145761	0.537232	1.88194	2.35397e-05	6.62804e-05
AC105235.1	0.121486	0.404075	1.73383	7.75078e-09	5.12398e-08
LINC02561	0.0357684	0.119487	1.7401	6.89327e-06	2.1884e-05
GFRA3	5.09499	2.01757	-1.33646	1.00865e-09	8.43191e-09
LRRC45	3.29147	6.70002	1.02543	2.50895e-09	1.87762e-08
AGRN	9.79766	38.1845	1.96248	5.74862e-17	7.73508e-15
MIR6835	0.379974	0.991799	1.38415	2.81292e-05	7.75877e-05
AC013553.2	0.038851	0.145903	1.90898	2.05945e-08	1.22091e-07
AL049780.1	0.147789	0.321421	1.12093	1.68206e-06	6.19905e-06
HSP90AA2P	0.839309	1.89046	1.17146	7.46047e-12	1.11476e-10
AC092436.2	0.208389	0.587424	1.49512	4.03877e-07	1.74167e-06
AC106037.3	0.528526	1.14354	1.11346	5.9878e-06	1.92969e-05
JCHAIN	3044.65	264.712	-3.52378	0.00191101	0.00344894
AC024558.1	0.177737	0.378998	1.09244	2.96641e-05	8.12827e-05
RN7SL306P	0.0267654	0.113545	2.08482	4.07398e-05	0.000108053
CMTM1	0.525862	1.37274	1.38431	2.75354e-14	8.61032e-13
AC009997.1	0.430193	0.897513	1.06095	0.00630658	0.0101609
ADH7	16.1807	0.922335	-4.13284	5.67508e-12	8.77512e-11
FBXO43	0.0365144	0.162198	2.15121	4.94088e-12	7.76607e-11
NCALD	3.26744	1.59149	-1.03778	0.00265499	0.00464532
TIMM8A	1.45465	3.29908	1.18139	6.74107e-17	8.43172e-15
AC025918.1	0.0607065	0.161134	1.40834	5.84436e-05	0.000149015
AL031186.1	0.223554	0.522844	1.22576	2.02607e-07	9.35759e-07
NUSAP1	5.57701	19.1845	1.78237	1.02418e-14	3.75841e-13
LINC01091	0.113734	0.227521	1.00034	0.0022258	0.00396388
IGFN1	0.0182534	0.130744	2.84051	4.96313e-05	0.000128789
CAVIN4	0.0817986	0.194097	1.24663	2.34566e-08	1.37016e-07
IFITM3P4	0.698019	1.71971	1.30082	3.48525e-07	1.52695e-06
PLEKHD1	0.0219272	0.12128	2.46755	1.06151e-07	5.2705e-07
SNORD91A	0.0870429	0.18181	1.06263	0.0014373	0.00266977
VWA5B1	0.0197024	0.230712	3.54965	0.0184493	0.026811
RN7SL255P	0.0251499	0.170033	2.75719	1.17152e-06	4.49664e-06
AC090286.3	0.0973912	0.240627	1.30494	1.44979e-07	6.94824e-07
MXRA7P1	4.83954	1.88506	-1.36026	0.00142357	0.00264647
MADD-AS1	0.0517971	0.144515	1.48027	6.97064e-06	2.21085e-05
KRT18P8	0.15554	0.493771	1.66656	3.57054e-09	2.56344e-08
CELSR1	2.39915	4.81015	1.00356	3.60232e-07	1.56998e-06
HMGN1P24	0.0453568	0.140423	1.63039	6.74156e-06	2.14484e-05
AC108727.1	0.186248	0.551542	1.56625	1.70618e-07	8.02687e-07
AL033528.1	0.177126	0.436377	1.3008	9.48332e-05	0.000230398
SPAG5	1.68289	7.17256	2.09155	8.32482e-16	5.08692e-14
AL731563.2	0.0767135	0.161417	1.07324	0.0164704	0.0241726
MT1M	16.9424	3.39036	-2.32113	1.0531e-13	2.68485e-12
CAPN12	0.378834	1.18289	1.64268	9.57198e-06	2.94409e-05
TNFSF11	0.159633	1.05529	2.72481	2.49906e-14	7.91676e-13
MAGEA8	0.0116003	0.368084	4.9878	0.000510915	0.00105143
RN7SL239P	0.119007	0.248342	1.06128	4.11124e-05	0.000108911
SUMO2P16	0.0614157	0.13354	1.12059	0.016054	0.023637
AC096775.1	0.082911	0.198945	1.26273	0.00114599	0.00218004
COCH	0.389842	1.97622	2.34178	5.23858e-06	1.71268e-05
AC015853.1	0.10129	0.277497	1.45398	1.62186e-08	9.881e-08
COX6CP2	0.0802678	0.259987	1.69555	3.85358e-05	0.000102863
MCM4	5.36029	18.4618	1.78416	2.84619e-15	1.335e-13
AL845321.1	0.082517	0.180371	1.12821	0.0170454	0.0249504
PCAT14	0.00723636	0.213521	4.88297	0.0314173	0.0431766
HOXB-AS4	0.24485	1.74459	2.83291	5.13917e-12	8.03037e-11
DYNLT2	0.28691	0.706935	1.30098	6.21121e-11	7.21357e-10
AL031667.2	0.0359155	0.140698	1.96993	1.05934e-05	3.2229e-05
APOE	33.6901	136.125	2.01454	4.52371e-09	3.14594e-08
PLIN5	0.79376	0.283009	-1.48786	6.88953e-06	2.18747e-05
AP002336.2	0.207662	0.639583	1.62289	1.78384e-10	1.83857e-09
MYRF-AS1	0.0600604	0.190764	1.6673	4.97868e-08	2.68405e-07
LINC01558	0.132502	0.58974	2.15406	2.38388e-06	8.45467e-06
IGKV1OR2-1	0.692971	0.0754821	-3.19859	0.000374908	0.00079455
AC092143.3	0.122075	0.289625	1.24642	3.84877e-06	1.29994e-05
IGKV1-37	1.59027	0.135054	-3.55766	0.000865696	0.00169264
GORAB	1.22677	2.63082	1.10065	1.93599e-14	6.43127e-13
CYP2T3P	0.211029	0.573532	1.44243	0.000231934	0.000515122
TGFB2-AS1	0.556522	1.19475	1.1022	0.000399341	0.00084139
LACTB2-AS1	0.0540434	0.252784	2.22571	1.15817e-14	4.11963e-13
HOXC8	0.081519	1.57758	4.27444	5.34562e-16	3.61467e-14
YWHAZP4	0.362664	1.05298	1.53777	4.35611e-09	3.05008e-08
AC106873.1	0.0547439	0.136102	1.31391	0.000502577	0.00103595
TFDP1	16.6226	33.6166	1.01603	1.09117e-13	2.76604e-12
LINC01301	0.0569468	0.166174	1.54501	2.67214e-07	1.20113e-06
NECAB1	2.14994	0.483204	-2.15359	2.96506e-05	8.1254e-05
CPED1	10.9243	3.99772	-1.45029	5.0345e-05	0.0001304
AL133517.1	0.283421	0.599156	1.07998	5.68033e-08	3.00389e-07
AUNIP	0.454743	1.92983	2.08535	5.59331e-16	3.72542e-14
FAM180B	0.874409	0.0951437	-3.20013	2.002e-11	2.66686e-10
FAT1	9.56567	22.6357	1.24266	7.96575e-10	6.87697e-09
AL713899.1	0.0212483	0.392171	4.20606	5.15887e-07	2.16855e-06
BUD31P2	0.031858	0.156449	2.29596	2.84039e-05	7.82722e-05
BIRC5	2.85085	9.72627	1.77049	5.15502e-13	1.06218e-11
AC079922.1	2.16615	4.85061	1.16303	3.26143e-06	1.12306e-05
NOX1	0.18594	4.93235	4.72936	3.05098e-12	5.02996e-11
IGKV1-9	376.835	71.7594	-2.3927	0.0333056	0.0455133
RNU4-29P	0.0334932	0.13444	2.00502	0.000317918	0.000684277
CLLU1-AS1	0.0479952	0.146392	1.60888	0.00713379	0.0113644
RNA5SP429	0.413814	0.904105	1.12751	0.00129067	0.0024222
HMGB1P5	3.21809	8.40626	1.38526	1.74305e-12	3.07742e-11
NETO2	0.427323	1.80751	2.08061	1.44747e-09	1.15356e-08
IYD	1.06105	2.68782	1.34094	1.40135e-05	4.15942e-05
TIAF1	0.346078	0.697757	1.01163	7.50266e-09	4.97476e-08
FCGR1CP	0.103045	0.291472	1.50008	2.30677e-06	8.21506e-06
RASGRP3-AS1	0.145751	0.342433	1.23231	4.58716e-06	1.52099e-05
AC114781.2	0.0244043	0.144896	2.56981	1.46683e-09	1.16794e-08
SLC29A2	4.92239	13.4851	1.45393	3.93914e-12	6.36425e-11
AL442067.2	0.0964081	0.318133	1.72241	1.38521e-06	5.21991e-06
KCNMA1	9.93569	2.98924	-1.73284	2.32729e-05	6.56333e-05
MELTF	0.5789	5.50962	3.25057	5.5218e-16	3.70559e-14
LINC02519	0.0198537	0.116079	2.54763	8.35652e-10	7.16638e-09
HSP90AB1	199.814	477.422	1.25661	1.47699e-18	1.31167e-15
AC011466.4	0.0543517	0.136021	1.32343	1.55494e-06	5.78422e-06
PIRT	0.615459	0.119408	-2.36576	0.000111282	0.000265708
AC083822.1	0.0874144	0.309898	1.82585	3.69694e-06	1.25438e-05
CRYZL2P	2.83937	8.41359	1.56715	8.49309e-11	9.49131e-10
STARD3	5.81333	16.772	1.52862	8.82017e-05	0.000215862
GTF2IP5	0.166427	0.496588	1.57716	4.39811e-08	2.39866e-07
AC008808.2	2.66664	0.80802	-1.72256	8.6333e-06	2.68639e-05
DNAJA1P3	0.0782332	0.184145	1.23499	3.66913e-08	2.04632e-07
RPS27P21	4.71012	10.1988	1.11456	0.0103125	0.015862
LINC01814	0.0667818	0.277921	2.05715	1.1173e-13	2.82422e-12
PTCHD3P3	0.0155408	0.121085	2.96189	1.83201e-06	6.69324e-06
AC005154.4	0.186993	0.454658	1.2818	4.39363e-06	1.46465e-05
Z84485.1	0.146665	0.318467	1.11862	2.95416e-06	1.02748e-05
AC100803.4	0.0702919	0.149466	1.08839	0.000153354	0.000355121
H2AZP6	0.0446757	0.217513	2.28354	6.32853e-09	4.26092e-08
RNU6-574P	0.405094	0.844977	1.06066	0.000691305	0.00137961
DDX18P1	0.0493962	0.107125	1.11683	1.50187e-06	5.61349e-06
KRT18P61	0.0671993	0.203185	1.59627	6.34481e-10	5.64783e-09
C20orf204	0.0749918	0.725901	3.27497	3.82817e-11	4.69351e-10
CCL4L2	2.2495	5.04651	1.16568	1.18865e-05	3.57836e-05
AC084880.1	2.98885	1.13165	-1.40117	9.53381e-05	0.000231435
SLC22A1	0.0856282	0.250607	1.54927	3.4524e-06	1.17982e-05
AC068397.1	0.0598834	0.15512	1.37316	7.51313e-05	0.000186965
TIMP1	116.561	405.374	1.79817	5.47047e-14	1.53415e-12
NEK2	1.40108	7.65398	2.44967	2.47501e-16	1.95666e-14
AC011933.1	1.09127	2.60483	1.25518	6.25477e-08	3.28289e-07
AL118511.2	0.0178844	0.188626	3.39875	1.62033e-05	4.74123e-05
AC124852.1	0.383058	0.112962	-1.76173	6.67955e-07	2.72271e-06
PCP2	0.168995	0.491073	1.53896	1.01417e-05	3.10318e-05
AC007342.4	0.648726	1.90785	1.55627	1.12635e-06	4.33717e-06
RPS3AP46	0.0807992	0.193169	1.25745	0.000584788	0.00118488
AC093826.1	0.10617	0.258071	1.28139	0.00417558	0.00700408
PPM1N	0.677284	2.04953	1.59746	9.90775e-09	6.38207e-08
AC006064.1	0.0853468	0.172116	1.01197	0.00538822	0.00881167
RPS6KA6	0.555589	0.256193	-1.11679	4.54856e-12	7.20898e-11
LINC02605	0.197929	0.484045	1.29015	4.34243e-05	0.000114127
LZTS1	1.01843	2.5065	1.29932	2.21466e-09	1.68339e-08
AC023855.1	0.0424976	0.110439	1.37779	0.00014863	0.000345202
AC009269.5	0.109102	0.25496	1.22459	1.00903e-05	3.08853e-05
RN7SL236P	0.0341722	0.116492	1.76933	0.000351406	0.000749273
AC090044.1	0.516694	0.199138	-1.37554	0.00314973	0.00542965
PHLDA2	35.2233	81.0342	1.202	2.3971e-07	1.08982e-06
HSPD1P1	0.288224	0.901999	1.64594	5.73876e-14	1.59595e-12
BIRC7	0.042075	0.996969	4.56651	6.15991e-14	1.68666e-12
PPIAP81	0.0354537	0.114686	1.69368	2.27321e-05	6.42578e-05
LINC00592	0.0473162	0.131717	1.47703	0.0023163	0.00411021
RN7SKP25	0.0457316	0.121562	1.41043	1.51113e-05	4.45742e-05
AC000111.2	0.0509549	0.16684	1.71118	0.00188522	0.00340747
RNU6-1337P	0.09701	0.367181	1.92029	4.74693e-05	0.000123745
AP000577.2	0.0592514	0.193964	1.71087	2.24272e-09	1.70036e-08
MCM10	0.394932	2.43975	2.62706	6.74107e-17	8.43172e-15
GATA2-AS1	0.377209	1.19198	1.65992	0.0305549	0.0421391
CILP2	0.0855765	1.36527	3.99583	3.24615e-13	7.11217e-12
RUFY4	0.0558394	0.195231	1.80583	3.76614e-06	1.2748e-05
CENPI	0.378352	1.69883	2.16674	1.63128e-17	3.68311e-15
RN7SKP16	0.223422	0.541785	1.27795	1.17726e-06	4.51485e-06
CEP72	0.838571	3.13356	1.9018	6.36049e-16	4.09314e-14
AL390879.1	0.28456	0.775171	1.44578	1.68515e-12	2.99305e-11
EGR1	211.421	72.9865	-1.53442	0.00584827	0.00949016
ANGPT1	1.74	0.780371	-1.15685	0.00706961	0.0112655
NPM2	0.313927	0.847883	1.43343	0.0036554	0.0062121
HOXC-AS3	0.0021541	0.334155	7.27729	1.5534e-14	5.34969e-13
AL353705.3	0.0822766	0.379486	2.20549	2.62221e-07	1.18268e-06
ARHGEF37	6.93009	3.09172	-1.16447	2.75486e-11	3.52691e-10
SNX5P2	0.0699948	0.158681	1.18081	8.93376e-08	4.51301e-07
LRFN5	0.303534	0.135228	-1.16647	1.51547e-05	4.46777e-05
EIF4EP1	0.206911	0.517143	1.32155	2.0959e-07	9.64611e-07
APLN	0.400226	3.47494	3.1181	3.86161e-14	1.14312e-12
RBM34	0.31804	0.637565	1.00336	1.46576e-13	3.55006e-12
AP001062.2	0.131056	0.27791	1.08444	0.0115223	0.0175216
CDKN2A	0.912942	7.78873	3.09279	2.8873e-06	1.00712e-05
AC108463.2	0.057248	0.36092	2.65638	7.71882e-16	4.81604e-14
AP000919.2	0.0877569	0.187814	1.09772	0.00261523	0.00458147
AC103563.1	12.0143	1.77821	-2.75625	0.0253075	0.0356233
ARHGEF39	0.988284	2.46773	1.32019	6.73364e-10	5.94228e-09
LMOD1	115.752	24.311	-2.25136	3.03745e-09	2.22746e-08
XIAP-AS1	0.213596	0.486023	1.18614	5.29278e-05	0.000136439
AL078459.1	0.0977051	0.29609	1.59953	1.0236e-11	1.47012e-10
RNU6-387P	0.344691	1.40181	2.02391	2.33141e-10	2.33071e-09
AL049552.1	0.317966	0.728049	1.19516	1.41023e-06	5.3053e-06
CDH11	2.23384	6.79156	1.60422	1.01859e-08	6.52809e-08
LINC01106	0.344081	0.970042	1.4953	4.4851e-11	5.39955e-10
CASC15	0.117788	0.325208	1.46516	3.40189e-08	1.91209e-07
AC138819.1	0.362201	0.126645	-1.516	2.0871e-05	5.95529e-05
SPDL1	1.23532	3.5928	1.54022	1.76291e-16	1.57082e-14
MCM3	13.5596	35.0518	1.37017	3.56013e-16	2.58444e-14
MIR3651	0.149141	0.311233	1.06131	0.00691423	0.0110497
AC244093.3	0.0862548	0.301594	1.80593	1.16022e-08	7.32828e-08
RNU6-1177P	0.0915682	0.329196	1.84603	3.81476e-05	0.000101918
LINC00605	0.0925874	0.46596	2.33132	0.00138443	0.0025822
TDGF1P5	0.0624907	0.27829	2.15488	9.42588e-11	1.04115e-09
UTP18	5.03655	10.9261	1.11727	4.23226e-17	6.71166e-15
AC022022.2	0.0706891	0.21924	1.63295	4.38607e-06	1.46231e-05
NPTX1	5.79864	1.05244	-2.46197	6.9916e-06	2.21578e-05
SEMA4F	0.623983	1.29057	1.04843	4.56769e-10	4.22543e-09
AP002981.1	0.0546324	0.168574	1.62555	3.7237e-06	1.26265e-05
FAM86B2	0.0870329	0.186452	1.09917	0.010255	0.0157863
PABPN1P2	0.140094	0.296446	1.08138	2.73463e-09	2.02379e-08
RPL36AP54	0.10621	0.322741	1.60345	7.80061e-07	3.12941e-06
AC002558.2	0.15996	0.388161	1.27894	2.86371e-06	1.00024e-05
AL121890.4	0.0942773	0.205703	1.12558	0.000625566	0.00125971
BZW2	12.551	27.898	1.15236	1.34971e-13	3.30506e-12
RPL23AP6	0.0754576	0.1546	1.03481	0.00139053	0.00259211
AC133106.1	0.0465516	0.120454	1.37158	0.00615768	0.00994501
AL353622.2	0.0744821	0.20002	1.42518	2.35165e-05	6.62359e-05
CD86	1.78053	3.6769	1.04618	8.03698e-06	2.51375e-05
IGKV7-3	4.72412	0.618061	-2.93422	0.00622833	0.0100482
ZFAS1	19.7831	40.4819	1.03301	6.05342e-09	4.08395e-08
AL132639.3	0.154704	0.337068	1.12352	8.85556e-08	4.4767e-07
AL034555.1	0.106519	0.280032	1.39449	0.000165463	0.000380318
PPIAP43	0.16815	0.435695	1.37357	1.18682e-07	5.81145e-07
RRAD	11.5096	4.76824	-1.2713	0.00266869	0.00466622
MIR4261	0.10059	1.1502	3.51533	3.55619e-10	3.37528e-09
FANCF	2.494	5.18171	1.05497	1.28509e-12	2.36772e-11
CCNJ	1.17725	2.93938	1.32009	2.51071e-17	4.99181e-15
AL139021.2	0.0791974	0.1872	1.24105	5.17047e-05	0.000133586
RNU6-476P	0.233732	0.690581	1.56295	2.66841e-06	9.3739e-06
AL121845.3	0.0510501	0.169553	1.73175	7.48493e-13	1.46628e-11
RPL23AP55	0.168062	0.449146	1.41819	1.57919e-09	1.24657e-08
MZT1	4.96083	13.1483	1.40622	2.13091e-15	1.05917e-13
CHI3L1	2.16133	13.8431	2.67917	3.59074e-10	3.40443e-09
AC010809.1	0.283443	0.572969	1.0154	3.51822e-06	1.19977e-05
CLDN6	0.0503946	8.72032	7.43497	1.45288e-06	5.44641e-06
PPIAP74	0.0952347	0.304922	1.67888	9.53855e-09	6.1711e-08
AL355472.3	0.0673945	0.224095	1.73341	0.000538424	0.00110171
MFAP5	13.8167	5.97162	-1.21022	8.70879e-06	2.70671e-05
ARL6IP1	32.2416	72.31	1.16527	4.96858e-12	7.79581e-11
AL121832.1	0.0455394	0.304928	2.74328	2.88596e-05	7.93149e-05
AC009093.2	0.0724235	0.204763	1.49942	8.61915e-10	7.36234e-09
RNY1P4	0.108359	0.305928	1.49737	0.000485493	0.001004
AP000487.1	0.189605	0.469798	1.30905	6.26041e-12	9.55815e-11
ZSCAN18	3.32175	1.34227	-1.30727	4.28189e-07	1.83553e-06
AC034105.1	19.1791	2.26829	-3.07986	0.0148416	0.0220199
CCK	2.18781	1.06047	-1.04478	7.6825e-05	0.000190681
AC148476.1	0.10272	0.320543	1.6418	0.000264458	0.000579798
AC073283.1	0.0806078	0.546157	2.76032	2.85402e-13	6.37892e-12
STMN1	7.85998	21.2548	1.43519	6.62367e-14	1.79155e-12
MACC1-AS1	0.0561711	0.159937	1.50961	0.000201465	0.000453253
AC011377.1	0.0191425	0.117017	2.61187	7.17408e-06	2.26755e-05
SYPL1P2	0.0854656	0.365481	2.09638	5.58937e-11	6.56289e-10
AC116914.1	0.0663894	0.293691	2.14527	2.42442e-09	1.82358e-08
ZNF135	0.667825	0.322395	-1.05064	6.6558e-05	0.00016754
AC005481.1	0.0255865	0.10714	2.06604	5.24641e-05	0.000135323
SCLY	0.199818	0.481447	1.26869	1.03432e-15	5.9646e-14
PLK1	3.88308	14.1599	1.86653	4.56981e-14	1.31621e-12
AL133373.1	0.0263212	0.518332	4.29958	1.69252e-07	7.97385e-07
RBPMSLP	0.052016	0.157541	1.5987	3.05737e-05	8.35001e-05
TGIF1	3.80108	9.91135	1.38267	2.03384e-18	1.46447e-15
SNORD15A	0.0849044	0.238761	1.49166	1.57651e-05	4.6308e-05
OLA1P1	0.34891	0.775224	1.15176	7.02916e-09	4.68057e-08
GAPDHP76	0.0819325	0.239363	1.5467	3.8173e-08	2.1227e-07
LINC02086	0.227145	2.2747	3.32399	1.89473e-11	2.5303e-10
AC026979.1	0.0755245	0.202691	1.42427	1.06652e-05	3.24384e-05
AC120193.1	0.0768605	0.199195	1.37387	9.52889e-06	2.93388e-05
AC125603.1	0.048684	0.469459	3.26948	0.00400939	0.00675466
DEFA6	224.122	11.4845	-4.28653	0.0176047	0.0256859
HLA-DPB2	0.192674	0.492792	1.35482	8.99363e-05	0.000219685
RN7SL481P	0.161906	0.544346	1.74937	3.20109e-09	2.33143e-08
LYNX1	17.7147	4.79123	-1.88648	3.47116e-05	9.3564e-05
HLA-DQB1-AS1	1.07378	2.31647	1.10923	0.00179793	0.00326675
TPSP2	0.00996502	0.255178	4.67848	3.13693e-08	1.77962e-07
AP005899.1	0.314759	0.986409	1.64794	8.49309e-11	9.49131e-10
CHRDL1	13.6106	3.52449	-1.94924	2.39118e-09	1.80239e-08
RAD21	19.2268	41.0215	1.09326	4.75292e-15	2.01315e-13
AC002044.2	0.184223	0.389381	1.07973	7.34583e-05	0.000183207
GCNT7	0.0930119	0.245832	1.40218	3.63907e-09	2.60345e-08
AP002967.1	0.0494968	0.118512	1.25962	0.018211	0.0265008
HS6ST3	0.467259	0.194798	-1.26224	3.11668e-09	2.27804e-08
AP000907.3	0.0504439	0.182049	1.85157	0.000123118	0.0002911
ACTP1	0.0690392	0.182404	1.40165	2.32463e-05	6.5565e-05
RN7SL45P	0.105845	0.213715	1.01373	0.0012671	0.00238556
LAMA3	4.64425	11.4583	1.30288	0.000392297	0.000827979
AC011455.1	0.0444766	0.113292	1.34892	0.000208795	0.000468124
AC008443.5	0.321522	0.926007	1.5261	0.000175464	0.000401122
MTND4LP5	0.411361	1.06084	1.36673	0.000636639	0.00128
TCP1P1	0.0947733	0.2065	1.12359	4.10966e-07	1.76682e-06
METTL1	2.44658	5.91996	1.27482	1.87819e-15	9.51306e-14
AL645608.3	0.243553	0.522399	1.10092	0.00114272	0.00217475
AC090116.1	0.0127902	0.355605	4.79717	7.83758e-09	5.17622e-08
AC124944.1	0.138672	0.564021	2.02407	5.27875e-12	8.23399e-11
LMNB2	8.07076	22.0144	1.44767	6.09472e-15	2.4491e-13
AC233300.1	0.168642	0.350935	1.05724	1.45171e-05	4.29733e-05
AC009097.2	0.107117	0.375594	1.80998	7.10231e-09	4.72341e-08
NKILA	0.303617	1.4018	2.20696	4.56658e-09	3.17409e-08
AC008115.1	0.111855	0.303621	1.44064	0.00326831	0.00561624
SLC2A3P4	0.0547775	0.133153	1.28143	2.20683e-06	7.90452e-06
RNU1-103P	0.356883	0.917341	1.36201	3.05972e-07	1.35749e-06
AC106886.2	0.128671	0.34832	1.43673	1.10607e-08	7.02666e-08
SNORA2A	0.231628	0.527795	1.18816	0.000140948	0.000328878
RN7SL610P	0.0686111	0.18208	1.40806	0.000358876	0.00076361
PSD	14.0966	2.17516	-2.69616	0.000104352	0.000250804
FAM155A-IT1	0.0364929	0.129603	1.82841	0.00603902	0.00976757
IMPDH1P8	0.0556576	0.204316	1.87615	6.67527e-13	1.33116e-11
AL359881.1	0.0902158	0.518428	2.52269	3.06875e-06	1.06405e-05
LINC02739	0.0589369	0.118247	1.00456	0.00163709	0.00300278
AP001011.1	0.0221179	0.1984	3.16513	5.29115e-08	2.82368e-07
SNORA71C	0.473659	2.5549	2.43135	1.55384e-14	5.34969e-13
NDUFB4P3	0.0690333	0.139011	1.00984	0.025871	0.0363416
AL603839.4	0.0413314	0.150177	1.86135	4.52869e-09	3.14858e-08
IGLVI-63	2.01541	0.0996923	-4.33745	0.000287025	0.000623729
FEN1	5.8294	15.7826	1.43692	1.51664e-14	5.24076e-13
AC007342.9	0.329688	1.31073	1.99119	3.0018e-08	1.70986e-07
AL627309.6	0.686968	1.93357	1.49295	0.00013733	0.000321146
AC127024.8	0.126589	0.380372	1.58726	3.16601e-10	3.05612e-09
ACRP1	0.0322664	0.229147	2.82817	0.000884466	0.00172706
ATP5PFP1	0.661247	0.248809	-1.41015	0.00208071	0.00372793
AC007128.2	0.0142813	0.506257	5.14767	3.03958e-14	9.3188e-13
COMP	0.448211	10.2352	4.51322	2.67227e-08	1.53969e-07
MIR4525	0.10666	0.530434	2.31415	3.75714e-08	2.09016e-07
PPIAP68	0.0578208	0.154705	1.41986	3.68903e-06	1.25202e-05
ASB11	0.695135	0.0615885	-3.49656	0.00502502	0.00827522
AL671986.1	0.156735	0.339174	1.1137	7.86993e-07	3.15301e-06
YES1P1	0.0741577	0.227867	1.61952	3.0665e-09	2.24571e-08
LYG1	0.247264	0.810033	1.71193	1.43347e-09	1.1448e-08
AL022345.1	0.123271	0.32033	1.37773	0.000137242	0.000321074
ATP8B5P	0.118839	0.244918	1.04329	4.71879e-06	1.55862e-05
AC091057.1	0.295603	1.22549	2.05163	4.15796e-16	2.94618e-14
ZP3	0.639348	1.80339	1.49604	2.25877e-06	8.06462e-06
SLC12A2	11.005	23.5535	1.09778	0.000538829	0.00110198
AC034102.8	0.072063	0.150707	1.06442	1.57688e-05	4.63137e-05
SFRP4	2.49813	27.279	3.44887	2.58209e-09	1.92479e-08
RBMS3-AS3	0.615874	0.153404	-2.0053	1.71138e-08	1.03718e-07
SNORD99	0.61206	3.19356	2.38342	4.43155e-13	9.27458e-12
CTSG	2.54952	1.06885	-1.25417	3.04171e-11	3.83336e-10
TAF5LP1	0.448233	1.0457	1.22214	0.000380806	0.000805514
Z82190.1	0.0751435	0.164023	1.12618	0.000426267	0.000891694
AC027288.3	0.0397311	0.18358	2.20807	1.95481e-10	1.98557e-09
STAC3	0.511726	1.33373	1.38202	5.07939e-12	7.96029e-11
ENO1P3	0.0347982	0.129962	1.901	7.60063e-08	3.90919e-07
RPS2P16	0.103989	0.247822	1.25287	4.45955e-09	3.10456e-08
AL163952.1	0.0996996	0.282931	1.50479	0.0269837	0.0377157
PRKAR2B	8.67567	3.43618	-1.33617	2.50895e-09	1.87762e-08
MIR219A1	0.117017	0.299184	1.35432	0.000220131	0.000491265
SEC14L4	0.219457	1.07797	2.2963	0.0290221	0.040243
LINC02588	0.0126631	0.225732	4.15591	0.000506264	0.00104282
AC096861.1	0.0472831	0.127022	1.42568	0.00338569	0.00579291
AC036176.3	0.227065	0.498566	1.13468	0.00346481	0.00591462
LINC02163	0.00912156	0.943622	6.69278	4.39237e-14	1.28173e-12
AC005306.1	0.0724796	0.173675	1.26074	9.37287e-07	3.68253e-06
INKA2	1.37362	0.679315	-1.01583	2.27917e-05	6.43784e-05
ALKAL2	0.643803	0.232316	-1.47053	5.88566e-09	3.9886e-08
NPIPB14P	0.101469	0.267426	1.3981	1.28181e-07	6.21843e-07
AP000785.1	0.0145265	0.122273	3.07334	0.00116719	0.00221532
AL513188.1	0.0455533	0.120865	1.40777	0.00109515	0.00209334
ESCO2	0.77275	2.20748	1.51432	6.68295e-11	7.6877e-10
SLC4A9	0.0430366	0.114288	1.40904	5.23798e-06	1.71268e-05
HNRNPA3P11	0.224433	0.471006	1.06946	1.06165e-06	4.11231e-06
U7	0.0749719	0.150284	1.00327	0.0079087	0.0124765
UICLM	0.025522	0.335425	3.71618	0.000164555	0.000378426
AC006160.1	0.110329	0.264381	1.26081	2.60323e-06	9.17269e-06
AC125611.2	0.0969883	0.283316	1.54653	6.5791e-09	4.41449e-08
NOTCH4	1.36442	2.79568	1.0349	9.37341e-09	6.07903e-08
RNY4P10	1.22143	3.20807	1.39314	1.09644e-08	6.97166e-08
PCSK9	1.17257	6.41247	2.4512	2.45804e-07	1.11486e-06
AP003498.1	0.0670594	0.352503	2.39413	0.000124622	0.000294239
AL137002.1	0.0919808	0.320786	1.80221	2.83651e-06	9.91865e-06
WNT2	0.0877153	2.48065	4.82175	1.50417e-17	3.54639e-15
ANGPT2	0.598237	2.7693	2.21073	5.16855e-17	7.40325e-15
IGLV3-29	4.68133	0.320206	-3.86985	0.00305934	0.0052882
AC079915.1	0.154195	0.39492	1.3568	0.000110212	0.00026346
OIP5	1.36375	4.12984	1.5985	1.25631e-12	2.32112e-11
AC005550.2	0.797911	1.90382	1.2546	0.00128295	0.00241047
CREBZF	4.4947	9.29993	1.04899	1.48855e-12	2.68504e-11
ARHGEF4	3.34222	1.21059	-1.4651	0.00560116	0.00912363
GRB14	0.619899	1.60423	1.37177	0.000165913	0.00038122
SUGT1-DT	0.364066	1.08382	1.57385	1.93576e-10	1.96842e-09
AC108174.1	0.0130923	0.167073	3.67369	0.000647893	0.00130057
SCIN	3.65293	1.23874	-1.56018	1.30477e-05	3.89836e-05
RANP6	0.11884	0.260992	1.13499	4.31138e-06	1.43937e-05
AC114730.1	0.113552	0.287298	1.33919	3.85043e-08	2.13761e-07
AC007376.2	0.0735463	0.23486	1.67507	2.02501e-06	7.31927e-06
ASB9P1	0.17993	0.523281	1.54015	1.61065e-08	9.81575e-08
MIR616	0.424348	1.25673	1.56635	3.22963e-06	1.11384e-05
CT75	0.567749	0.169504	-1.74394	0.00232046	0.00411709
GADD45B	58.7845	15.3342	-1.93869	1.26794e-05	3.79726e-05
AC009268.2	0.0534354	0.252056	2.23788	2.39005e-10	2.38307e-09
C8orf76	1.48358	3.31564	1.16021	1.6521e-14	5.6142e-13
GSTA1	172.545	26.1355	-2.72289	0.000378546	0.000801688
AF124730.1	0.0553335	0.416024	2.91044	1.58478e-08	9.67946e-08
RPL19P13	0.0538508	0.142316	1.40206	7.21658e-05	0.000180225
AC025062.2	0.0327515	0.116248	1.82758	0.00368269	0.00625489
CLDN1	5.38403	27.9967	2.3785	6.56164e-13	1.31046e-11
SLC25A22	4.89437	9.87675	1.01291	2.21219e-08	1.30046e-07
RPL38P6	0.206188	0.465597	1.17512	0.00125292	0.00236121
PRAME	0.0381853	3.8059	6.63908	2.65103e-10	2.62268e-09
CCL21	118.319	47.5928	-1.31386	1.01859e-08	6.52809e-08
AL138789.1	0.0345724	0.440141	3.67027	1.36027e-11	1.88359e-10
KRT18P27	0.0309423	0.12863	2.05557	8.35258e-11	9.36966e-10
AC087362.1	0.0483572	0.136481	1.4969	9.51642e-05	0.000231139
ITCH-IT1	0.303513	0.756403	1.3174	6.09867e-06	1.96018e-05
AC021876.1	0.025491	0.293446	3.52504	5.01932e-08	2.70341e-07
ZDHHC4P1	0.0340968	0.194193	2.50978	2.30139e-11	3.01148e-10
ASS1P1	0.123132	0.357221	1.53661	5.295e-08	2.82368e-07
PINK1	11.3153	5.65745	-1.00005	7.37413e-14	1.96265e-12
AC109460.1	0.119761	0.32901	1.45797	6.41282e-13	1.28556e-11
PRKAA2	2.83947	0.966387	-1.55495	4.71879e-06	1.55862e-05
KIF26B	0.326971	2.53597	2.9553	1.18941e-16	1.23782e-14
IGHV1-12	14.5429	1.86519	-2.96292	0.0170653	0.0249783
RPL35AP17	0.268881	0.585538	1.1228	0.000777739	0.0015361
AC131009.3	0.433762	2.03612	2.23085	4.46417e-17	6.87483e-15
AC011287.2	0.00235366	0.132654	5.81662	4.34199e-07	1.8601e-06
AC016027.3	0.0838	0.23447	1.48438	0.000162835	0.000374794
TNFRSF10B	4.62555	15.0816	1.70509	5.56683e-18	2.14693e-15
KREMEN2	0.198038	0.9289	2.22975	9.05377e-10	7.66722e-09
AP000344.1	0.108422	0.354917	1.71083	0.0089443	0.0139467
FGFRL1	8.14037	17.0952	1.07043	0.000276888	0.000604017
RNU6-1340P	0.185341	0.806356	2.12123	1.89402e-07	8.8224e-07
DPH2	5.23368	10.795	1.04446	1.02417e-14	3.75841e-13
AC124944.2	0.150295	0.571258	1.92634	7.15765e-14	1.92232e-12
AP001052.1	0.458679	2.05967	2.16686	5.59015e-12	8.66392e-11
TCOF1	3.64789	8.58965	1.23554	3.51034e-17	6.07289e-15
C17orf98	0.0394082	0.130613	1.72874	0.00071681	0.00142602
AC010542.1	0.0460574	0.168349	1.86995	6.3952e-07	2.62367e-06
HMGN1P4	0.158426	0.323054	1.02796	1.60116e-05	4.69182e-05
PHBP7	0.0566574	0.13089	1.20802	5.23081e-06	1.7114e-05
AL162595.1	0.205078	0.755325	1.88093	1.28421e-15	7.08361e-14
RIC3	0.803425	0.311298	-1.36787	3.92184e-08	2.16821e-07
AC022079.1	0.1025	0.220727	1.10664	0.000317567	0.000683631
AL109923.1	0.069236	0.166141	1.26282	2.45279e-05	6.8707e-05
CCND1	27.6918	57.4697	1.05334	2.09092e-06	7.53502e-06
RPL23AP44	0.079079	0.172096	1.12185	3.0132e-05	8.24037e-05
STC2	0.437824	1.7408	1.99133	3.1299e-11	3.92224e-10
AC007879.3	0.0867839	0.248687	1.51883	2.37566e-05	6.68054e-05
NCAPH	1.71802	6.8596	1.99738	5.58733e-15	2.2796e-13
AF107885.1	0.059756	0.129474	1.1155	3.36872e-05	9.11623e-05
BHLHA15	10.8629	3.87613	-1.48672	0.0358491	0.0486597
H2BC19P	0.251861	0.536529	1.09103	1.38322e-06	5.21391e-06
AL035252.3	0.197117	0.702974	1.83442	1.37536e-12	2.51664e-11
AC073257.2	0.0711523	0.148534	1.06181	0.000801134	0.00157717
SNRPGP14	0.240409	0.482119	1.0039	0.000148097	0.000344165
CCDC87	0.127011	0.269718	1.0865	4.40141e-05	0.000115586
AC004466.3	0.10149	0.301867	1.57258	1.32087e-07	6.38259e-07
AC053503.5	2.58316	0.631977	-2.03119	1.95073e-05	5.60219e-05
AC087588.1	0.272174	1.31259	2.26981	1.47183e-12	2.65669e-11
ZNF525	0.550452	1.59315	1.53319	1.38062e-10	1.47129e-09
KLK1	3.6841	9.36016	1.34522	0.0213263	0.0305537
SMG1P6	0.0470416	0.124981	1.4097	6.21997e-10	5.54984e-09
HOXA4	5.64152	1.86888	-1.59391	7.03195e-07	2.84849e-06
AC116025.1	0.0584878	0.121448	1.05413	0.0326714	0.0447453
AC090425.1	0.107109	0.505418	2.2384	2.28155e-07	1.04155e-06
H3P43	0.178178	0.382498	1.10214	1.07059e-07	5.31008e-07
PIK3AP1	3.01047	9.7068	1.68901	1.23097e-11	1.72336e-10
SAC3D1	3.95364	8.3395	1.07678	1.6655e-11	2.26389e-10
AL137856.1	0.0575471	0.143506	1.3183	0.00013072	0.000307356
RTKN2	0.502453	1.42621	1.50512	1.67772e-10	1.74397e-09
AL391095.1	0.0554918	0.277855	2.32398	3.16297e-11	3.95482e-10
CHSY3	0.30675	0.968239	1.6583	1.47184e-12	2.65669e-11
COLGALT1	9.56461	23.2627	1.28224	2.30426e-18	1.57411e-15
AC125807.2	0.581834	1.61874	1.47619	3.14551e-14	9.58841e-13
RNU6-238P	0.252519	0.824108	1.70644	6.99935e-06	2.21785e-05
MIR4530	1.14209	0.339333	-1.7509	0.00156257	0.00287857
AC105219.1	0.0622262	0.609372	3.29173	1.24725e-12	2.30759e-11
FNDC5	2.49826	0.656071	-1.929	2.60692e-09	1.9395e-08
CYP2A6	0.0699498	0.168939	1.27211	0.00343217	0.00586642
AC064847.1	0.107141	0.309562	1.53071	1.90506e-07	8.86698e-07
PLCL1	1.67622	0.67806	-1.30572	0.0280016	0.0389687
SHROOM3-AS1	0.0984755	0.27863	1.50051	3.25757e-07	1.43618e-06
RN7SL141P	0.080511	0.176213	1.13007	0.00133481	0.00249699
AC009704.2	0.140294	0.409288	1.54466	4.58698e-09	3.18744e-08
AC007240.1	0.0861118	0.55091	2.67754	2.457e-09	1.84393e-08
IGLV1-50	22.4803	1.8271	-3.62103	0.00130485	0.00244585
MKRN9P	0.053236	0.267092	2.32686	0.000198764	0.000447679
RPGRIP1L	0.34574	0.76034	1.13696	2.65526e-14	8.33232e-13
AC022432.1	0.0339795	0.152774	2.16867	1.74103e-05	5.05884e-05
AC092681.1	0.0878481	0.377537	2.10353	1.40176e-08	8.68798e-08
LRRC69	0.123511	0.380923	1.62486	2.42392e-11	3.14248e-10
PPIAP89	0.0472314	0.122574	1.37584	4.36527e-05	0.000114717
SNHG31	0.0972935	0.23715	1.28538	5.85601e-06	1.89231e-05
GIP	22.5977	0.584456	-5.27294	0.000193373	0.000437375
AC020658.4	0.0459474	0.185619	2.01429	1.72025e-08	1.0402e-07
SSTR5	0.171132	0.83904	2.29363	0.0155587	0.0229865
AC131212.3	0.215063	0.588633	1.45261	1.59501e-09	1.25686e-08
PA2G4P6	0.16675	0.393559	1.23889	2.39816e-11	3.11212e-10
PLK5	0.0603159	0.129288	1.09998	0.0354865	0.048224
AC003965.1	0.0853868	0.196848	1.205	2.80143e-05	7.73828e-05
S100A3	0.836204	2.15408	1.36515	1.65475e-07	7.81248e-07
PROSER1	5.35174	14.1064	1.39827	4.64629e-17	6.91545e-15
SPRY4	4.1181	9.33194	1.1802	2.34746e-11	3.06124e-10
UBE2T	5.55656	22.1057	1.99216	2.88215e-15	1.34477e-13
H2AC14	0.295758	0.796308	1.42891	4.05124e-05	0.000107493
AC116025.2	0.105885	0.654259	2.62736	2.05863e-12	3.56838e-11
FOXJ1	0.469359	5.04824	3.42702	0.000265341	0.000581459
AC004898.1	0.11004	0.306164	1.47628	2.55698e-09	1.90858e-08
SFMBT1	2.05004	4.61303	1.17007	1.92625e-15	9.68286e-14
NME1	6.24847	17.6149	1.49522	5.98618e-13	1.20821e-11
BX322650.1	0.0375517	0.10726	1.51416	5.46618e-10	4.95512e-09
AC011498.5	0.0669251	0.138393	1.04815	0.00174841	0.00318721
RUVBL1	2.54791	6.07509	1.25359	4.52409e-17	6.88747e-15
MTND2P40	0.0852772	0.268271	1.65346	2.17255e-07	9.95889e-07
AP000695.1	0.132653	0.715661	2.43162	7.5519e-14	1.99601e-12
AL022394.1	0.0583317	0.123483	1.08196	0.00373051	0.00632644
RN7SL636P	0.0429134	0.156027	1.8623	2.99394e-05	8.1978e-05
ACRV1	0.0554635	0.219005	1.98135	1.68514e-12	2.99305e-11
ZNF224	0.611448	1.2536	1.03578	3.19709e-11	3.98955e-10
AC010422.2	0.12864	0.274657	1.09429	8.81789e-06	2.73743e-05
RN7SL200P	0.226857	0.60592	1.41734	2.04198e-06	7.3746e-06
NBEAP2	0.370703	1.17316	1.66207	5.12157e-15	2.12869e-13
RN7SL472P	0.076596	0.164504	1.10278	0.00437823	0.00730811
RNU7-128P	0.402802	1.02542	1.34807	0.00793424	0.0125131
RNU4-8P	0.112238	0.256049	1.18986	0.00161312	0.00296187
N4BP2L2-IT2	0.272938	0.632621	1.21277	2.69637e-08	1.55088e-07
TOMM40P1	0.0456629	0.346701	2.9246	2.42612e-12	4.14337e-11
AC020928.1	0.0391398	0.123611	1.6591	0.00745613	0.0118277
CRYBB3	0.149223	0.385001	1.36739	2.61238e-08	1.5104e-07
AL157871.2	0.339711	0.946819	1.47878	6.66469e-06	2.12368e-05
SEPTIN5	4.24266	1.54356	-1.45871	2.40965e-05	6.76265e-05
RN7SKP299	0.116377	0.497542	2.09601	4.40249e-09	3.07125e-08
AC092691.1	0.368041	0.077981	-2.23867	7.78908e-14	2.05666e-12
LINC02728	0.0767812	0.172191	1.16519	0.000136438	0.000319314
LINC01311	0.18348	0.412147	1.16754	3.70877e-09	2.64762e-08
AC117489.1	0.360197	0.135177	-1.41394	5.04473e-06	1.65633e-05
PHF2P2	0.00749264	0.289603	5.27246	0.00999134	0.0154214
RNA5SP474	0.483056	1.20576	1.31967	3.64621e-05	9.77485e-05
AC018695.3	0.0630534	0.193126	1.6149	1.18352e-07	5.79833e-07
LINC00685	0.476924	1.06444	1.15826	1.9957e-05	5.71594e-05
AP000593.3	0.0838059	0.269661	1.68602	1.29045e-06	4.90444e-06
C10orf88B	0.122402	0.796733	2.70247	4.20924e-12	6.7353e-11
HLA-T	0.0796517	0.191677	1.2669	0.00139638	0.00260174
GDPD3	8.94704	4.03876	-1.1475	9.78356e-05	0.00023685
RN7SKP219	0.0483871	0.134503	1.47494	0.000781462	0.00154243
PPEF1	0.055472	0.167525	1.59454	1.91406e-08	1.14424e-07
CDC25C	0.767302	2.6483	1.7872	4.14028e-13	8.7336e-12
AL606534.4	0.0936543	0.345062	1.88144	9.29494e-06	2.86944e-05
RPL23AP59	0.0865023	0.173138	1.00112	0.000909116	0.00177052
SOX9-AS1	0.0606951	0.146321	1.26949	5.67724e-05	0.00014517
AC106037.1	0.0275729	0.170642	2.62964	3.03317e-05	8.28902e-05
RN7SL454P	0.0707957	0.149869	1.08197	0.0049762	0.00820244
AC087741.1	0.264419	0.767237	1.53685	3.62702e-10	3.43029e-09
AC116348.1	0.064861	0.295164	2.18609	1.05409e-06	4.08837e-06
C4BPAP2	0.0302707	0.218198	2.84964	2.44509e-05	6.85196e-05
KIFC2	1.97393	4.49962	1.18873	1.05686e-08	6.75063e-08
MT-TY	101.13	37.9506	-1.41402	7.44332e-05	0.000185401
CPSF4L	0.0695759	0.151758	1.12511	0.000426076	0.00089166
AL049794.1	0.0791992	0.216375	1.44997	4.69219e-07	1.99028e-06
RN7SL351P	0.115749	0.399414	1.78688	2.24822e-07	1.02863e-06
RNY3P12	0.086816	0.301307	1.7952	0.00037496	0.000794598
AC008456.1	0.0316348	0.111262	1.81438	0.000102464	0.000246911
RPL21P110	0.11464	0.265193	1.20994	6.55636e-06	2.09141e-05
ST6GAL2	0.699398	0.254017	-1.46119	0.0109825	0.0167783
SP8	0.0062394	0.343148	5.78128	1.37292e-09	1.10305e-08
AC100791.2	0.00925423	0.165307	4.15889	5.25271e-07	2.20353e-06
RTN4RL2	0.73076	2.9729	2.0244	9.32473e-10	7.86169e-09
MCM6	5.96615	14.1109	1.24194	6.01955e-15	2.42255e-13
MIS18A	3.45133	8.42804	1.28805	5.15502e-13	1.06218e-11
AL024507.2	0.179578	0.363006	1.01538	3.21613e-09	2.33663e-08
RN7SL395P	0.146466	0.304004	1.05352	0.000861121	0.00168406
AL031736.2	0.0466111	0.133608	1.51926	0.00728031	0.0115743
AL121772.1	0.126227	0.655746	2.37712	5.91337e-09	4.00468e-08
VMP1	13.7395	29.8315	1.11851	1.96596e-13	4.59449e-12
COX6B2	0.0565794	0.571868	3.33733	2.25668e-12	3.8714e-11
SUV39H1	2.0214	4.45102	1.13878	9.35078e-13	1.78583e-11
MARS2	2.45903	5.10401	1.05354	2.10928e-11	2.7944e-10
MIR624	0.110622	0.288925	1.38506	0.00160947	0.00295639
MT1L	8.31769	3.99864	-1.05668	2.6573e-09	1.97478e-08
AC068790.5	0.295577	0.672047	1.18503	1.03248e-06	4.01007e-06
DNAJC18	2.18814	1.0855	-1.01135	0.000444187	0.000926343
MPPED2	0.514633	0.181338	-1.50486	0.00747827	0.0118593
H2AC17	0.37489	1.27371	1.76449	7.12773e-09	4.73913e-08
CDC42P4	0.0455995	0.113352	1.31372	1.17765e-05	3.55042e-05
AC015908.3	1.12842	0.398673	-1.50103	7.02679e-09	4.68057e-08
AC024451.4	0.110009	0.406979	1.88733	1.62587e-10	1.69518e-09
AMTN	1.55371	0.264583	-2.55392	8.65198e-06	2.69125e-05
AC087362.2	0.100569	0.211399	1.07178	7.52861e-05	0.000187333
HLA-DOA	4.02021	8.36866	1.05773	0.0124398	0.0187697
AC005046.1	0.487319	1.4013	1.52382	1.04715e-08	6.69833e-08
SMTN	61.8609	16.9587	-1.867	0.0152074	0.0225061
LINC02804	0.0832344	0.221214	1.41019	9.90263e-06	3.03632e-05
PLPP4	0.294191	1.13067	1.94236	0.000655702	0.00131465
AL390719.2	2.20745	6.64663	1.59024	9.41683e-09	6.1057e-08
AC005277.2	0.0886932	0.250641	1.49873	3.70827e-05	9.93221e-05
CDKN1A	80.7325	38.6123	-1.06409	1.81852e-06	6.64869e-06
ZWINT	5.33706	17.6475	1.72534	4.40803e-14	1.28348e-12
AC020915.1	0.485904	1.23787	1.34911	3.92185e-08	2.16821e-07
AC104446.2	0.0476577	0.169597	1.83133	1.08803e-10	1.18849e-09
AC108676.2	0.0491754	0.204029	2.05277	0.000150889	0.000349989
NHS	0.966924	2.7124	1.48809	2.05057e-09	1.57349e-08
AL591473.1	0.0414243	0.116863	1.49627	0.000960594	0.00186314
WNT9A	3.55917	1.39535	-1.35092	0.000496589	0.0010248
DYRK3-AS1	0.0615045	0.186572	1.60097	5.39602e-05	0.000138805
AC023794.3	1.54454	0.609951	-1.34041	2.00287e-08	1.19082e-07
BEST3	0.0100478	0.116653	3.53726	9.57698e-07	3.75718e-06
EMX1	0.131255	0.820592	2.64429	1.18423e-05	3.56782e-05
IGHV3-22	4.11403	0.667251	-2.62425	0.0169123	0.0247816
C22orf23	0.899458	0.384609	-1.22566	1.86287e-08	1.1168e-07
AL132800.1	0.128404	0.262621	1.03229	9.7694e-05	0.000236615
RN7SKP95	0.0397831	0.148527	1.9005	5.3392e-06	1.7428e-05
AC023632.5	0.287624	0.679825	1.24098	0.000189731	0.000430038
NSD2	2.11318	5.27242	1.31905	1.22111e-16	1.24647e-14
BPIFB9P	0.0459743	0.121154	1.39794	8.58661e-05	0.000210649
AC034213.1	0.0274716	0.138322	2.33202	0.00147568	0.00273363
AL596247.1	0.280999	0.689014	1.29397	3.41055e-05	9.21446e-05
RNU6-1300P	0.182183	0.624295	1.77684	0.00142399	0.00264707
HS3ST6	2.82428	0.842882	-1.74448	2.92874e-07	1.30568e-06
FOSL1P1	0.206423	0.440025	1.09198	2.232e-05	6.32472e-05
ID4	13.3524	5.74595	-1.21648	1.75754e-11	2.36726e-10
LRRFIP1P1	0.386663	1.04654	1.43648	1.7167e-08	1.03828e-07
RNU4-52P	0.179093	0.442547	1.30512	4.20373e-05	0.000110986
DNAJB5	12.1598	3.18223	-1.93401	8.73396e-07	3.45905e-06
MRM1	2.38174	5.19299	1.12455	2.81416e-11	3.58731e-10
KRT18P4	0.150579	0.497308	1.72362	2.8554e-14	8.86641e-13
RNU7-123P	0.206309	0.538157	1.38322	0.000111678	0.000266581
FLNC	87.0101	28.2159	-1.62467	0.000508331	0.00104643
AC004461.1	0.121084	0.251525	1.05469	2.03506e-05	5.82113e-05
MIR196A1	0.250113	2.05894	3.04125	3.59174e-09	2.57719e-08
AC093249.2	0.155047	0.329266	1.08654	5.80842e-06	1.87961e-05
AC092849.1	0.0559832	0.141329	1.33599	4.3396e-05	0.000114109
KIT	6.67638	2.77376	-1.26722	3.18203e-10	3.06602e-09
AC090181.3	0.184521	0.606566	1.71688	2.30156e-10	2.30346e-09
IGKV1D-42	14.4018	1.02602	-3.81112	0.00533405	0.00873178
AC103760.1	0.24845	0.819061	1.72101	4.07724e-09	2.88515e-08
CORO6	1.09461	0.35826	-1.61134	0.0251212	0.0353834
PTCH2	0.594427	1.31726	1.14797	0.0144375	0.0214682
SNORD63B	1.62192	3.53382	1.12353	1.66821e-06	6.16e-06
NRBF2P5	0.233564	0.647699	1.47151	8.79035e-10	7.48611e-09
MIR4664	3.197	8.68394	1.44163	6.05323e-09	4.08395e-08
RN7SL329P	0.240223	0.55581	1.21022	1.97984e-05	5.67843e-05
DCN	64.7223	28.5069	-1.18295	2.80913e-07	1.25825e-06
AC068533.3	0.252889	0.730517	1.53041	2.55437e-08	1.48007e-07
NXPH4	0.450448	3.21842	2.83692	1.69734e-07	7.98951e-07
CAPN11	0.0903238	0.242675	1.42585	0.000156799	0.000362279
MIR570	4.22573	9.13799	1.11268	6.28277e-06	2.01233e-05
IGKV3OR2-268	37.1804	4.0035	-3.21521	0.0243662	0.0344166
AC002351.1	0.0101578	0.114044	3.48894	0.0028442	0.00494712
SNORA63	0.114914	0.346379	1.5918	6.62385e-06	2.11142e-05
ACTBP8	0.440408	0.973145	1.14382	0.000883389	0.00172521
CARD11	3.16477	7.21742	1.18938	3.44755e-05	9.30311e-05
AL512656.1	0.113809	0.328466	1.52913	1.36793e-07	6.58553e-07
RETREG1	3.12381	8.0792	1.37091	2.51213e-05	7.01996e-05
RN7SL37P	0.0945732	0.226707	1.26133	0.0327359	0.0448314
SNRPFP2	0.0629052	0.143082	1.18559	0.00484368	0.00800389
ACTG2	904.171	227.098	-1.99328	2.21219e-08	1.30046e-07
VAC14-AS1	0.0406306	0.120964	1.57394	1.50545e-12	2.70636e-11
AC012354.2	0.0181618	0.823591	5.50295	5.9086e-07	2.44626e-06
FIRRE	0.0307271	0.393564	3.67902	1.40005e-14	4.86946e-13
IGHV3-42	2.86284	0.289594	-3.30535	0.00281014	0.00489332
IFNL1	0.0594756	0.222321	1.90227	0.000378733	0.000802019
RNU6-795P	0.19611	0.584246	1.57492	1.53164e-05	4.51094e-05
RPTN	0.538846	0.128323	-2.07009	3.16944e-06	1.09591e-05
AMH	0.174737	1.8219	3.38219	1.26923e-09	1.02937e-08
MIR5692C2	0.218206	0.663784	1.60502	0.000343341	0.000733779
JTBP1	0.0807363	0.178891	1.14779	0.022894	0.0325598
AC105910.1	0.0982745	0.295953	1.59048	3.44706e-07	1.51321e-06
HMGN2P18	0.0692939	0.153174	1.14437	0.00988931	0.0152763
DMRTA1	0.895689	0.283266	-1.66084	1.08644e-10	1.18724e-09
MYMX	1.53191	0.517894	-1.5646	9.23065e-06	2.85263e-05
CEMIP2	5.68537	14.6783	1.36836	1.83474e-11	2.46005e-10
AP001207.1	0.0542134	0.152148	1.48875	2.05138e-05	5.86531e-05
AC073592.1	0.0578212	0.140681	1.28276	4.38267e-07	1.87601e-06
LRRN4CL	4.44854	1.64116	-1.43861	3.40189e-08	1.91209e-07
BTBD19	0.795358	1.72199	1.1144	4.28511e-08	2.34134e-07
TYMS	4.8391	16.4942	1.76914	8.20336e-15	3.10446e-13
RNU6-57P	0.0852497	0.270909	1.66804	0.000429608	0.000898049
AC119800.1	0.0518232	0.119189	1.20158	0.000353324	0.000753001
PGC	6075.09	1033.63	-2.55519	0.0117171	0.0177842
AKR1C3	46.5583	20.9406	-1.15274	0.0137023	0.0204628
RANP8	0.0736007	0.209291	1.50772	3.43543e-06	1.17583e-05
AC009005.1	0.759585	2.3858	1.65119	4.17284e-08	2.28892e-07
NUP188	7.38829	14.8462	1.00678	3.02758e-13	6.71054e-12
MTHFD2P7	0.0406023	0.109527	1.43165	1.16822e-07	5.73075e-07
SNRPF	9.37958	21.0281	1.16472	3.48659e-12	5.69527e-11
PHACTR2-AS1	0.14777	0.376907	1.35085	8.1267e-07	3.24704e-06
PTPN2P1	0.0911143	0.219477	1.26832	1.68572e-08	1.02329e-07
PPIAP13	0.209238	0.524656	1.32623	2.2022e-08	1.29545e-07
AP001267.3	1.09815	0.404644	-1.44035	1.16294e-06	4.46572e-06
ANGPTL1	14.2074	2.5998	-2.45017	5.57611e-10	5.04444e-09
LSM3P2	0.140781	0.31163	1.14638	0.000247393	0.000545615
AC008870.4	0.0883509	0.232571	1.39635	3.59362e-07	1.5685e-06
PANK2-AS1	0.994475	2.1366	1.10331	2.88015e-07	1.28553e-06
NPY	2.7193	0.814098	-1.73996	2.63368e-07	1.18645e-06
JPH2	13.8226	3.7459	-1.88365	2.97677e-06	1.03494e-05
AC092894.1	0.0626085	0.181254	1.53358	0.00647842	0.0104144
SULT1B1	16.5066	5.85274	-1.49586	0.0134058	0.0200673
AP001025.1	0.0205658	0.109539	2.41312	0.00550393	0.00897843
IGHV3OR16-16	1.32103	0.191857	-2.78356	0.0274412	0.0382919
ENDOU	9.7901	0.431255	-4.50471	4.18404e-06	1.40096e-05
MIR4755	0.226694	0.825849	1.86513	2.42415e-06	8.5872e-06
AL359510.2	0.0563487	0.113736	1.01324	0.000102967	0.00024793
AC005740.3	0.087759	0.232379	1.40486	5.97336e-06	1.92689e-05
AC046143.2	0.344849	0.921321	1.41774	9.83736e-10	8.24432e-09
AC079354.1	0.0469632	0.204657	2.1236	2.67141e-07	1.20113e-06
CDK6	2.92629	13.0358	2.15534	2.60239e-13	5.87568e-12
TRAIP	0.626724	1.85212	1.56328	6.01998e-14	1.65515e-12
GPR4	1.74466	3.74128	1.10059	1.76568e-09	1.37749e-08
ZMYND15	0.837033	2.26712	1.43751	4.70672e-10	4.34048e-09
AC005037.1	0.195535	0.455372	1.21962	3.43231e-08	1.92717e-07
HNRNPA1P53	0.0546104	0.117014	1.09943	1.1248e-06	4.33298e-06
AC124283.2	0.173065	0.49421	1.51381	8.81322e-09	5.75636e-08
AL157838.1	0.172153	0.709279	2.04266	2.43914e-14	7.7918e-13
AC026369.2	0.110644	0.780069	2.81768	5.45091e-17	7.52461e-15
AC107464.1	0.046107	0.128852	1.48266	2.68818e-05	7.46102e-05
ZNF146	10.7276	21.888	1.02881	5.90339e-17	7.78604e-15
CPO	0.721489	0.147753	-2.28779	2.89761e-06	1.01047e-05
AL049836.1	0.0415763	0.418752	3.33226	6.68898e-10	5.90679e-09
AC022400.8	0.0708603	0.173394	1.29101	0.000314137	0.000676958
CLIP4	4.10102	1.92252	-1.09298	0.000698361	0.00139192
AL590133.1	0.0974141	0.328095	1.75191	3.6647e-10	3.45978e-09
TSPAN2	12.4079	4.63963	-1.41918	0.000985189	0.00190558
AC004494.1	0.105823	0.231263	1.12789	0.000591192	0.00119631
SNORD13D	0.275351	0.629952	1.19397	9.9242e-05	0.000239841
AL139246.5	0.690053	1.40611	1.02693	4.68564e-07	1.98813e-06
EFCAB14-AS1	0.156912	0.343622	1.13086	5.72615e-06	1.85585e-05
AL590096.1	0.0741252	0.154709	1.06152	0.00149531	0.00276403
BCAR4	0.0134466	0.609017	5.50117	1.32787e-05	3.96029e-05
PCDH17	1.38942	2.85422	1.03862	5.88597e-07	2.43803e-06
TFF1	5399.61	776.734	-2.79736	0.00506082	0.00832647
SIGLEC11	1.13806	0.227811	-2.32068	0.000154351	0.00035715
ADGRG1	9.24714	24.3968	1.39961	1.56163e-10	1.63477e-09
IP6K3	0.414304	0.150822	-1.45785	1.98842e-09	1.53374e-08
AC006449.3	0.0804637	0.280578	1.80199	1.99217e-09	1.53486e-08
RNU5B-1	0.271441	0.703328	1.37356	0.000392604	0.000828495
AC073288.2	0.04212	0.186085	2.14338	6.18916e-08	3.25102e-07
IGKV2D-29	157.133	16.2071	-3.27729	0.0292534	0.0405384
LINC01614	0.0454306	1.55829	5.10016	3.43039e-15	1.5464e-13
AL358232.1	0.292123	1.56043	2.4173	4.50625e-11	5.42257e-10
TROAP	1.30613	6.69432	2.35764	3.29383e-16	2.46501e-14
CHEK1	1.01075	3.67032	1.86048	7.83569e-18	2.57727e-15
LCTL	0.0382442	0.125458	1.71389	1.21771e-11	1.70748e-10
AL109614.1	0.282597	0.779781	1.46432	7.98118e-08	4.07958e-07
AC134050.1	0.0401048	0.128125	1.67571	2.9166e-08	1.66604e-07
AC025176.1	0.0663459	0.349239	2.39613	4.11256e-10	3.84715e-09
AC009093.1	0.0576037	0.275199	2.25624	1.09645e-12	2.05862e-11
IL17B	0.536237	0.245872	-1.12496	0.000743534	0.00147435
AL136310.1	0.0819919	0.194001	1.24251	3.35563e-05	9.08176e-05
MIR7111	0.630908	1.41893	1.1693	5.92741e-05	0.000150858
NPM1P12	0.0701004	0.148539	1.08335	1.22299e-05	3.67337e-05
LINC00865	1.03993	0.51406	-1.01648	3.23513e-07	1.42652e-06
Z98742.3	0.0252422	0.112392	2.15463	2.92689e-06	1.01946e-05
GIHCG	2.17349	1.07265	-1.01884	3.95009e-05	0.000105112
RPSAP74	0.0636157	0.228179	1.84271	1.44088e-06	5.406e-06
UBAP2	4.21254	8.44004	1.00256	1.15852e-16	1.21998e-14
AC011287.1	0.0235437	0.504062	4.42019	1.61372e-06	5.98369e-06
AIFM3	0.120393	0.391426	1.70099	1.80089e-07	8.42631e-07
DDX39BP1	0.0867677	0.209617	1.27253	0.00498717	0.0082192
AC004837.2	0.123246	0.368326	1.57945	6.15485e-10	5.50056e-09
CENPN	1.88965	5.36917	1.50658	1.51459e-15	8.00631e-14
AC104971.3	0.873026	0.31182	-1.48531	0.000608531	0.00122785
TAS2R20	0.0839313	0.219575	1.38743	2.57275e-07	1.16254e-06
RNU6-944P	0.09162	0.247528	1.43386	0.0063034	0.010157
AC114763.1	0.222545	0.459741	1.04672	3.65291e-08	2.0377e-07
TEX45	0.195816	0.547744	1.484	2.2242e-06	7.95825e-06
AC005224.3	0.132877	0.321503	1.27474	0.00050537	0.00104107
LINC00707	0.101746	0.210403	1.04819	0.00612409	0.00989316
IGFL2	0.0740235	0.906765	3.61467	2.17716e-11	2.8685e-10
MUC21	173.664	6.64641	-4.70758	0.0194141	0.0280357
AC009121.3	0.125847	0.309769	1.29952	3.45565e-07	1.51638e-06
AL161729.3	0.144822	0.48629	1.74754	5.57881e-08	2.95752e-07
RNA5SP132	0.0568056	0.149881	1.39971	0.00441753	0.00736403
MED28P7	0.0395992	0.123857	1.64513	1.00063e-05	3.06386e-05
AC004691.1	0.0498446	0.136948	1.45812	6.09936e-06	1.96018e-05
HUNK	0.412131	1.31539	1.67432	0.0119537	0.0181021
CHST13	0.467787	3.39226	2.85832	1.72154e-05	5.00768e-05
DPP6	1.61806	0.170751	-3.2443	1.24693e-08	7.82127e-08
IFITM8P	0.038774	0.115031	1.56886	2.24478e-05	6.35822e-05
LINC01136	0.0437295	0.122206	1.48263	0.000145371	0.000338417
SNORA38	0.128786	0.362596	1.49338	5.52625e-05	0.000141749
MCM8	1.26632	4.21825	1.736	4.92037e-18	2.01675e-15
MAGEA10	0.0045258	0.976704	7.7536	0.000359315	0.000764485
TMEM26	0.0827568	0.376954	2.18744	5.45098e-17	7.52461e-15
LINC00114	0.0401963	0.27734	2.78652	0.0260748	0.0365913
C2orf49-DT	0.19664	0.47801	1.28148	3.484e-10	3.31503e-09
CT55	0.00514573	0.165603	5.00821	0.000323273	0.000694905
SNORA75	0.106329	0.256173	1.26859	8.05073e-08	4.11118e-07
AL135844.1	0.352993	0.998402	1.49998	1.51535e-05	4.46777e-05
AC007639.1	0.099743	0.391907	1.97422	1.35035e-09	1.08689e-08
RNU7-3P	0.199943	0.759519	1.9255	3.69615e-06	1.25427e-05
HNRNPA1P40	0.0620754	0.133978	1.1099	1.90485e-06	6.92036e-06
AC139720.2	0.0407317	0.220787	2.43843	0.0156838	0.023152
AP000580.1	0.528687	1.16193	1.13603	1.21774e-07	5.9474e-07
GJB7	0.0360072	0.291043	3.01488	0.000966795	0.00187449
ZNF789	0.731061	1.98109	1.43823	1.13006e-14	4.0521e-13
AL645924.1	0.0246051	0.114291	2.21568	0.000242973	0.000537157
NSUN2	6.25615	13.9147	1.15326	9.89135e-17	1.08447e-14
AP001469.3	0.35111	0.779839	1.15125	9.23354e-10	7.79962e-09
AC137894.1	0.105596	0.483683	2.1955	0.00298313	0.00516787
CKB	191.905	41.1672	-2.22082	2.49628e-10	2.47786e-09
APOA2	0.0720807	32.2782	8.80673	4.03415e-05	0.00010705
AC020931.1	0.128635	0.261112	1.02138	1.00821e-06	3.92816e-06
AKAP5	0.259202	0.623406	1.26609	1.65804e-09	1.30037e-08
FKBP9	10.9774	22.5775	1.04036	1.2467e-14	4.39929e-13
AC020913.3	0.709613	1.64583	1.21371	1.20954e-06	4.62111e-06
NIPAL4	2.37131	0.524707	-2.1761	2.51213e-05	7.01996e-05
RNU6-1281P	0.291636	0.589294	1.01482	0.000294649	0.000638682
RRP9	6.30206	13.4527	1.094	1.90715e-12	3.33401e-11
AC092115.3	0.14593	0.318298	1.1251	0.00682947	0.010926
NDUFA3P4	0.163963	0.416299	1.34425	0.0012337	0.00233009
ZNF331	5.75602	2.09906	-1.45533	0.00787134	0.0124198
AKR1C2	11.5547	3.0887	-1.90341	3.20868e-13	7.03585e-12
TFDP1P2	0.166252	0.338302	1.02495	3.79246e-05	0.000101343
AC009690.2	0.204154	0.446217	1.12809	1.50545e-12	2.70636e-11
AC067750.1	0.69049	0.298359	-1.21057	0.0218616	0.0312483
AC012173.1	0.0985643	0.233598	1.24489	4.74467e-07	2.0103e-06
AL136115.2	0.127777	0.598161	2.22691	2.53754e-12	4.30333e-11
AC093001.1	0.117828	3.87174	5.03823	1.98669e-05	5.695e-05
AL035458.1	0.256092	0.643713	1.32975	4.88108e-07	2.06252e-06
AC107959.1	0.844652	0.353708	-1.2558	7.93352e-07	3.17603e-06
MIR4292	1.34575	4.5421	1.75494	2.4235e-11	3.14248e-10
AL023755.1	0.0187509	0.115903	2.62789	7.53241e-07	3.02957e-06
RN7SKP237	0.138863	0.28238	1.02398	1.28219e-05	3.83734e-05
AL049869.3	0.0427471	0.106086	1.31134	0.00373807	0.00633844
SETP8	0.0670413	0.170597	1.34747	3.04777e-08	1.73317e-07
PPIAP35	0.130112	0.3402	1.38663	9.65442e-08	4.83832e-07
RPL21P106	0.0780283	0.163464	1.0669	0.00094357	0.00183346
LINC02416	0.144407	0.434802	1.59022	9.1535e-07	3.60431e-06
RNU6-570P	0.0588964	0.263065	2.15917	0.000290666	0.000630613
G2E3-AS1	0.0102221	0.229969	4.49168	5.40263e-08	2.87643e-07
AC109322.1	0.495178	1.04999	1.08436	7.43385e-10	6.47231e-09
NTN1	17.1686	5.00252	-1.77905	9.50974e-10	7.98734e-09
MIR6774	0.277691	0.842449	1.60111	4.98763e-06	1.63929e-05
AC092723.1	0.0409834	0.198576	2.27658	0.000195931	0.000442034
TBC1D31	0.445771	1.47954	1.73077	1.43639e-18	1.31167e-15
CSRP3-AS1	0.0328205	0.148841	2.18111	5.98211e-08	3.1522e-07
LRRC8D-DT	0.190649	0.616493	1.69316	2.24381e-10	2.25413e-09
GPR176	0.748496	2.05976	1.46041	1.7478e-10	1.80625e-09
KCNS1	0.0460528	0.28919	2.65066	0.00184607	0.00334419
KIFC1	2.77856	9.44292	1.76489	3.60337e-13	7.77335e-12
MS4A14	0.193147	0.511635	1.40541	1.1177e-07	5.51439e-07
MASTL	1.9935	5.53762	1.47396	2.51071e-17	4.99181e-15
RPS4XP5	0.0677497	0.152503	1.17055	3.82288e-06	1.29206e-05
JAM3	11.0119	5.36203	-1.03822	0.00640247	0.010301
AC022973.3	0.188647	0.715947	1.92417	1.66046e-10	1.72688e-09
ZNF697	0.7899	2.09129	1.40465	3.07038e-14	9.39162e-13
OR7E102P	0.0518657	0.113174	1.12569	0.00837128	0.0131347
RNU2-24P	0.0574967	0.192679	1.74465	0.000625602	0.00125971
LINC01691	0.00269373	0.122429	5.5062	1.68337e-09	1.3183e-08
AL354836.1	1.40028	3.09726	1.14528	4.68091e-08	2.53473e-07
KIRREL3	0.218469	0.094403	-1.21052	9.96126e-06	3.05219e-05
FAR2P1	0.0044287	0.507999	6.8418	2.05431e-11	2.72972e-10
AC018695.4	0.171477	0.511981	1.57808	3.19632e-11	3.98955e-10
CCL15	1.70143	3.99224	1.23045	4.47755e-06	1.48843e-05
SPDYE20P	0.0381641	0.115141	1.59311	0.000508761	0.00104716
CCDC14	1.23571	3.45953	1.48523	3.79672e-15	1.68027e-13
AL109804.1	0.131594	0.269472	1.03404	0.00732902	0.0116455
LINC01234	0.0085092	0.998074	6.87398	3.00631e-13	6.68007e-12
AL158068.2	0.0368135	0.114137	1.63246	1.16623e-05	3.51798e-05
UBL5P4	0.039487	0.151207	1.93707	0.000392537	0.000828419
CITED2	46.6855	17.7745	-1.39316	5.12157e-15	2.12869e-13
snoZ196	0.134969	0.489293	1.85807	3.17979e-06	1.09907e-05
IGKV1-17	529.028	55.3953	-3.25551	0.0270111	0.0377444
KAT2B	10.5311	4.55514	-1.20909	3.95312e-13	8.41878e-12
RN7SL589P	0.303404	0.634987	1.06549	0.000163559	0.00037643
AC087257.1	0.0540046	0.154053	1.51227	4.75494e-05	0.000123918
NEXMIF	0.378939	0.109283	-1.79389	1.04898e-09	8.71782e-09
HOXA10-AS	0.0281314	0.657133	4.54593	1.49378e-12	2.69264e-11
AC078860.1	0.116991	0.249124	1.09047	0.00417271	0.00699971
C10orf55	0.123293	0.347174	1.49357	6.05342e-09	4.08395e-08
SNORD18	0.0665569	0.280895	2.07737	4.25152e-07	1.82368e-06
RNU6-1095P	0.313108	0.758011	1.27556	4.49984e-05	0.000117881
AP003390.1	0.233364	0.564025	1.27318	0.00576435	0.0093656
AL355075.5	0.0456396	0.105958	1.21514	0.00108263	0.00207354
HOXA13	0.407866	5.00489	3.61717	2.75396e-13	6.18618e-12
TSPEAR-AS2	0.205663	1.13686	2.4667	5.66911e-09	3.85205e-08
AC020908.3	0.16548	0.358515	1.11537	7.15464e-05	0.000178892
OPA1-AS1	0.0800067	0.254674	1.67046	1.53079e-08	9.38843e-08
AC034102.5	0.0494619	0.115059	1.21799	0.000356252	0.000758998
AC009686.1	0.191669	0.449237	1.22886	1.20747e-05	3.6321e-05
AL929236.1	0.0560474	0.165055	1.55823	6.55133e-07	2.677e-06
PRR13P2	0.226463	0.544273	1.26505	9.86588e-08	4.93516e-07
SNORD63	0.244346	0.636166	1.38048	3.04985e-08	1.73361e-07
CDK12	3.70613	8.83734	1.2537	8.65037e-16	5.24973e-14
S100A8	809.682	92.6929	-3.12683	0.00108869	0.00208324
AC008751.1	0.0545884	0.196279	1.84624	5.61625e-05	0.000143818
EPSTI1	3.99956	10.7452	1.42578	1.96695e-08	1.17207e-07
AL365223.1	0.0388765	0.129037	1.73081	8.61242e-10	7.36234e-09
AC026333.4	0.107678	0.338352	1.6518	1.00617e-08	6.47028e-08
AC006273.1	0.0417486	0.225946	2.43618	1.73319e-10	1.79462e-09
GPR158	0.113754	0.64227	2.49727	5.18835e-05	0.00013402
AC093525.9	0.0876985	0.229091	1.3853	5.43634e-08	2.89042e-07
SAMD5	3.09104	6.45091	1.06141	0.000710422	0.00141405
AC011676.2	0.0173759	0.157637	3.18144	1.0495e-12	1.98023e-11
AC011731.1	0.137512	0.294736	1.09987	8.60763e-07	3.41511e-06
LINC00471	0.138683	0.323598	1.22241	1.6616e-05	4.8481e-05
AC087481.1	0.0420879	0.106637	1.34123	5.71275e-06	1.85247e-05
IL17RB	1.88659	9.0523	2.2625	4.63595e-15	1.97302e-13
CCNF	1.33824	4.75909	1.83035	2.74094e-15	1.29705e-13
AC093787.1	1.50103	0.36533	-2.03868	0.015096	0.0223575
TMPO-AS1	0.573481	1.39395	1.28137	6.14654e-11	7.1478e-10
ZNF888	0.939415	2.64522	1.49355	3.44355e-11	4.26514e-10
LAPTM4BP2	0.106316	0.223286	1.07053	5.40598e-06	1.76136e-05
MIR6832	0.100361	0.425416	2.08367	3.7752e-05	0.000100932
AC006017.1	0.107628	0.269142	1.32232	6.61559e-07	2.69995e-06
CPLX1	1.28051	4.80338	1.90733	1.43347e-09	1.1448e-08
AC004941.2	0.0828735	0.214008	1.36868	4.70788e-06	1.55617e-05
SEC61A2	0.913849	2.04731	1.1637	9.18043e-12	1.34019e-10
AP002812.1	0.286594	0.649826	1.18105	2.55544e-05	7.1335e-05
AP002340.1	0.192996	0.439385	1.18692	1.63554e-05	4.78102e-05
TNS3	6.84874	14.3926	1.07141	7.04117e-11	8.04076e-10
HRH2	2.42834	0.860317	-1.49703	0.00042121	0.000882014
MIR3176	0.795283	3.72755	2.22869	3.18905e-12	5.246e-11
OBI1	1.32342	3.1937	1.27096	2.98927e-17	5.4177e-15
H2AC16	0.18005	0.518399	1.52567	1.03174e-05	3.14863e-05
RPS27P14	0.256257	0.533254	1.05723	0.00764923	0.0121066
LGR4-AS1	0.0455725	0.114251	1.32597	2.27493e-06	8.12014e-06
AL353572.1	0.0575598	0.161581	1.48912	0.00592986	0.00960969
STRIP2	0.234475	1.74292	2.894	1.17862e-17	3.20416e-15
ENTPD3	3.92271	1.55812	-1.33204	7.93308e-09	5.22505e-08
AC006480.2	0.227851	0.523599	1.20037	1.36082e-07	6.55369e-07
KIF24	0.598856	2.02207	1.75556	1.06103e-15	6.05311e-14
AC121493.1	0.143634	0.307328	1.09738	1.88141e-05	5.42122e-05
LINC02575	0.651803	3.14233	2.26933	6.73823e-06	2.14428e-05
MIR643	0.148395	0.504678	1.76592	9.1946e-06	2.84245e-05
RN7SL684P	0.086715	0.262972	1.60056	9.12332e-06	2.82238e-05
AC087491.1	0.309714	1.25288	2.01625	8.87144e-05	0.000217096
RNASE2	0.547607	2.79384	2.35104	3.37186e-07	1.48264e-06
AC005632.3	0.228193	0.470972	1.04539	8.40865e-08	4.27609e-07
AL360270.2	0.0509376	0.11525	1.17796	2.61875e-05	7.28962e-05
AL110115.2	0.167256	0.380333	1.1852	0.000551352	0.00112517
H2BC11	1.22569	3.65029	1.57442	4.31322e-05	0.000113461
AC025165.1	0.277073	0.136247	-1.02403	0.0260438	0.0365603
KCP	0.247853	0.714157	1.52676	1.15378e-06	4.43308e-06
PEF1-AS1	0.103557	0.321038	1.63232	1.19086e-06	4.55716e-06
XIRP1	0.0271341	0.240658	3.14881	7.57359e-11	8.58985e-10
MAGEA6	0.00902922	5.56455	9.26745	1.93329e-07	8.98738e-07
IGHV4-55	57.5192	8.38045	-2.77894	0.0219968	0.0314297
CHADL	2.12513	0.981503	-1.11449	4.19456e-09	2.95015e-08
AC005070.1	0.0684534	0.147322	1.10578	0.000664155	0.00133021
PPIAP36	0.137984	0.327905	1.24877	4.1612e-08	2.28583e-07
SLC30A2	0.0904804	0.491569	2.44172	0.00562803	0.00916142
AC124319.1	0.53176	1.30603	1.29634	1.70452e-07	8.02047e-07
NOP2	4.13946	11.6849	1.49713	3.63574e-18	1.72472e-15
GLTP	42.2828	15.6437	-1.43449	0.00843716	0.0132233
BAIAP2L1	13.5319	27.6438	1.03059	9.92527e-06	3.04151e-05
RNA5SP111	0.753435	1.86527	1.30783	0.0280286	0.0390043
WASIR2	0.107521	0.331392	1.62392	1.02153e-05	3.12331e-05
CABYR	0.295597	0.70196	1.24776	0.0001149	0.000273271
AC079907.1	0.140383	0.395894	1.49574	1.69787e-08	1.03017e-07
CARNMT1-AS1	0.15443	0.345567	1.16201	1.70889e-05	4.97787e-05
PGM5-AS1	11.1877	1.10418	-3.34086	4.99827e-13	1.03388e-11
RNU4-36P	0.0672161	0.15353	1.19164	0.0085626	0.013401
AC092687.3	0.499063	1.13941	1.191	2.90939e-06	1.01364e-05
AC024060.2	1.38526	3.19793	1.20698	9.37341e-09	6.07903e-08
ARPC1B	25.7059	55.9314	1.12156	1.5817e-08	9.66286e-08
ZNF775-AS1	0.075116	0.181321	1.27136	0.000152536	0.000353473
AC006272.2	0.0871224	0.209299	1.26445	0.000226355	0.000503931
AL138963.1	0.504086	1.23435	1.29201	8.00739e-06	2.50567e-05
AC024560.1	0.0283965	0.176366	2.63479	0.000426746	0.000892555
TMEM241	1.11949	2.30932	1.04463	5.79691e-12	8.93241e-11
RHPN2P1	0.0793756	0.18683	1.23496	5.48845e-05	0.000140903
MYOCD	7.33991	2.23371	-1.71632	8.26422e-08	4.21066e-07
DUSP9	0.0450677	0.849237	4.236	6.59183e-06	2.10172e-05
ZNF887P	0.108507	0.409281	1.9153	2.01254e-13	4.69099e-12
SNRPGP17	0.0765789	0.158494	1.04941	0.0204816	0.0294353
AC010333.1	0.0308634	0.11169	1.85553	5.07338e-06	1.6648e-05
PRB4	0.0146287	0.136378	3.22073	0.000719276	0.00143018
RNA5SP108	0.148502	0.501293	1.75517	1.41027e-06	5.3053e-06
RN7SL556P	0.0317076	0.124311	1.97106	0.000237366	0.000526115
CD84	1.02986	2.66585	1.37215	2.65436e-06	9.32949e-06
MAB21L1	0.341736	0.101379	-1.75313	2.79596e-10	2.7477e-09
AC020907.1	0.215202	0.808531	1.90961	0.000271857	0.000594467
AC087685.1	0.0737645	0.158374	1.10234	0.0256392	0.0360445
AL359075.1	0.142145	1.21265	3.09273	4.79325e-12	7.56527e-11
CNRIP1	4.93472	2.46718	-1.00011	5.08473e-06	1.6677e-05
CENPQ	1.61234	3.70659	1.20094	1.12164e-12	2.09556e-11
MAP3K20-AS1	0.545856	3.1338	2.52132	0.00189089	0.0034154
AC125257.1	2.21891	6.18775	1.47957	1.45806e-15	7.81601e-14
BRCA1P1	0.929675	2.41001	1.37424	1.33452e-06	5.05177e-06
AC010463.2	0.0535254	0.123547	1.20677	0.00999941	0.0154321
TRIM31	6.77959	19.8838	1.55233	3.54332e-07	1.54959e-06
ITIH2	0.0703597	1.88374	4.74271	5.72705e-06	1.85585e-05
IGSF11	0.973032	0.194735	-2.32097	8.19182e-07	3.27059e-06
RPL23AP11	0.114418	0.25005	1.12791	2.37446e-05	6.67936e-05
RNU6-97P	0.264229	0.590369	1.15983	0.00085936	0.00168099
LINC01914	0.0248564	0.417481	4.07002	2.99242e-15	1.38892e-13
AC133065.3	0.70222	1.43659	1.03265	0.000103017	0.00024793
AC026271.1	1.10504	2.5713	1.21841	3.13499e-13	6.90269e-12
LINC01287	0.00762629	0.449574	5.88143	0.00171	0.00312404
RNU6-571P	0.0488508	0.205837	2.07505	9.89047e-05	0.000239286
DUTP2	0.0707421	0.320364	2.17907	2.16765e-10	2.18338e-09
AL035252.4	0.154094	0.464816	1.59284	5.47349e-09	3.73431e-08
SEPTIN7P3	0.0550371	0.111208	1.01479	1.99257e-05	5.7088e-05
AC012170.1	0.244214	0.559379	1.19568	9.65594e-08	4.83832e-07
IGLV3-13	5.64143	0.284823	-4.30793	0.000723137	0.0014371
AL031716.1	0.225297	0.655516	1.5408	4.82542e-10	4.43613e-09
AC067852.4	0.20328	0.529689	1.38168	8.7797e-08	4.44489e-07
AVL9	2.58454	5.87067	1.18362	7.69577e-17	9.23561e-15
DRAXIN	0.0402153	0.159603	1.98867	4.84987e-10	4.45246e-09
LINC02321	0.0798606	0.604236	2.91956	1.04907e-09	8.71782e-09
PAFAH1B3	9.1164	22.5474	1.30643	4.7777e-11	5.71308e-10
WDR76	1.49407	3.45854	1.21091	1.33389e-13	3.27232e-12
KIF18A	0.545315	2.94972	2.43542	5.8255e-17	7.76014e-15
DDIAS	0.452847	2.14918	2.24669	1.06103e-15	6.05311e-14
ADGRF5	2.83322	5.67476	1.00211	1.23877e-07	6.03239e-07
TRAJ2	0.178808	0.767178	2.10115	2.98055e-05	8.16532e-05
AC079336.6	0.0876666	0.194953	1.15303	1.17285e-05	3.53633e-05
AL354813.1	0.062792	0.164041	1.3854	1.6887e-06	6.22099e-06
LRRC37A6P	0.115571	0.389769	1.75384	1.82146e-05	5.26172e-05
LINC01556	0.175106	0.45627	1.38166	0.00749214	0.0118806
RPS3AP19	0.153535	0.602004	1.97121	1.06173e-08	6.77846e-08
AC009283.1	1.55974	4.10851	1.39731	4.64501e-05	0.00012129
GKN1	6086.82	285.532	-4.41396	5.78188e-07	2.39977e-06
AC036108.2	0.247973	0.11765	-1.07568	0.00550885	0.00898591
RN7SKP97	0.115671	0.397671	1.78155	7.95515e-08	4.07031e-07
HSPE1P6	0.20677	0.80044	1.95277	1.17021e-10	1.26649e-09
PARP15	0.582104	1.27956	1.1363	0.000136465	0.000319314
HSPA8P14	0.0482768	0.12673	1.39235	1.36083e-06	5.13912e-06
SNORA31	1.31918	3.21937	1.28714	7.69172e-06	2.41654e-05
RPL28P2	0.128316	0.315662	1.29868	8.92616e-07	3.53044e-06
AC009097.4	0.326496	0.154677	-1.0778	0.000179189	0.000408834
NPFFR1	0.0555309	0.304603	2.45557	1.56438e-09	1.23601e-08
HMGA1P1	0.0974491	0.29421	1.59413	4.17472e-09	2.93856e-08
SLED1	0.145585	0.395283	1.44103	0.000244994	0.000540963
NPM1P46	0.0816748	0.228109	1.48176	8.78463e-09	5.73958e-08
ULBP2	0.778811	2.67447	1.77991	4.52224e-10	4.1892e-09
CYP4F12	5.5153	2.73132	-1.01384	0.000786949	0.00155176
RPL35AP23	0.0436131	0.125525	1.52514	1.51953e-05	4.47874e-05
GTF2IP13	0.762793	2.1383	1.4871	2.23605e-09	1.69627e-08
ITGA11	1.17271	4.57313	1.96334	1.44747e-09	1.15356e-08
BBIP1P1	0.121331	0.353487	1.54271	4.4571e-06	1.48284e-05
AC090844.1	0.183517	0.506235	1.46389	1.84927e-05	5.33725e-05
ESM1	0.0955268	3.19379	5.06322	3.04849e-20	4.49748e-16
RNU6-790P	0.274757	0.648417	1.23877	0.000377795	0.000800225
AC007193.2	0.843044	0.412599	-1.03087	0.0161762	0.023784
SLC7A3	0.772108	0.102257	-2.91661	4.30625e-10	4.01144e-09
RIMS1	0.331201	0.154028	-1.10451	1.82879e-08	1.09944e-07
AL391994.1	0.135054	0.428656	1.66628	3.22729e-07	1.42471e-06
CENPK	0.704318	2.48139	1.81685	5.58733e-15	2.2796e-13
AC015712.1	0.110936	0.317127	1.51534	0.0321494	0.0441031
AL031985.3	0.556898	1.36624	1.29473	3.52079e-13	7.62609e-12
AC044840.1	0.0943561	0.289107	1.61542	1.507e-06	5.63049e-06
ADPGK	4.00829	8.49046	1.08286	5.79948e-15	2.35175e-13
REP15	4.14456	0.948975	-2.12678	0.00010104	0.000243733
STPG3	0.0523461	0.218528	2.06167	2.65861e-08	1.53313e-07
AL355863.1	0.0581216	0.134551	1.211	0.00253251	0.00445149
CEP152	0.452687	1.14297	1.3362	4.79463e-14	1.36473e-12
AF111169.3	0.0615706	0.170766	1.47171	2.78256e-07	1.24803e-06
NPIPB11	0.201425	0.500683	1.31366	6.52357e-09	4.37896e-08
AL353807.2	0.0739805	0.299928	2.0194	1.66422e-08	1.01136e-07
BX539320.1	0.222293	0.447279	1.00871	0.00295642	0.00512586
SSC5D	9.75073	4.46716	-1.12615	0.0105951	0.016245
LINC01285	0.0268801	0.11126	2.04932	1.75861e-07	8.25456e-07
BANF1P2	0.261638	0.595502	1.18653	4.18184e-05	0.000110517
ZNF165	1.36604	2.78728	1.02886	2.17813e-11	2.8685e-10
RN7SL350P	0.078668	0.190382	1.27505	0.00169574	0.00310139
ABHD11	8.37295	24.8222	1.56782	6.19592e-13	1.24583e-11
MIR4804	0.110014	0.240218	1.12666	0.0160302	0.0236084
CSTL1	0.0317797	0.193211	2.604	7.06296e-07	2.86018e-06
U73169.1	0.139098	0.334303	1.26506	5.75155e-05	0.000146873
RPL17P15	0.0533457	0.119572	1.16444	0.000272456	0.000595615
IMMP1LP3	0.129879	0.421729	1.69915	7.23219e-06	2.28348e-05
PCMTD1P3	0.0437736	0.306221	2.80644	8.79215e-10	7.48611e-09
TM4SF19	0.108035	0.340691	1.65697	1.01856e-08	6.52809e-08
MNS1	0.87377	2.09303	1.26027	3.60232e-07	1.56998e-06
KCTD8	0.564412	0.126573	-2.15678	3.11413e-09	2.2768e-08
AC027607.1	0.262701	0.599686	1.19079	1.78348e-06	6.53492e-06
KATNAL2	0.257457	0.562592	1.12776	7.10893e-05	0.000177803
GNG7	6.68376	1.68764	-1.98565	4.05186e-16	2.87866e-14
TRAJ3	0.384511	0.914986	1.25072	0.00953433	0.0147725
HESX1	0.25653	0.531652	1.05135	3.40189e-08	1.91209e-07
AC024560.3	0.258726	0.879063	1.76454	2.1776e-11	2.8685e-10
AC124067.4	0.261346	2.47439	3.24304	2.60456e-09	1.9395e-08
AC048341.1	0.145516	0.330249	1.18237	2.76989e-08	1.58802e-07
AC112484.3	0.199249	0.993175	2.31748	3.84784e-07	1.66612e-06
RNU6-379P	0.179264	0.520132	1.53679	2.00242e-05	5.73394e-05
NOL6	5.60306	13.3044	1.24762	1.29343e-14	4.55212e-13
TMEM132D-AS1	0.00638256	0.939319	7.20133	0.000219785	0.000490575
RN7SL615P	0.0587331	0.134257	1.19275	0.00372705	0.00632379
ZNF443	0.733501	1.5367	1.06697	1.0242e-12	1.93798e-11
RNU6-343P	0.224284	0.572792	1.35268	0.000127548	0.00030056
AL353807.4	0.43088	1.64379	1.93167	1.72912e-11	2.33606e-10
AKR1E2	0.503859	1.03472	1.03814	0.0301953	0.041695
SND1-IT1	0.370363	0.807106	1.12382	2.47752e-05	6.9305e-05
LINC00524	0.0342665	0.382823	3.48181	6.07274e-05	0.000154203
AL033384.2	0.28536	0.64683	1.18061	2.25792e-06	8.06462e-06
AHSA2P	1.63815	3.37437	1.04255	2.23223e-08	1.3108e-07
DNAAF3	0.0964563	0.542854	2.49262	2.02078e-11	2.68651e-10
YWHAQP6	0.164225	0.411629	1.32567	7.97383e-08	4.07908e-07
TCEAL2	12.2707	2.20193	-2.47838	1.86025e-08	1.11674e-07
CCDC146	3.65084	1.49135	-1.29161	0.0107389	0.016442
APMAP	17.0282	40.1884	1.23886	2.443e-16	1.94869e-14
FBXO45	2.17207	4.44881	1.03435	3.10772e-14	9.48407e-13
MIR1288	0.124913	0.305848	1.29189	0.0192326	0.0278037
MIR5192	0.0758252	0.208335	1.45816	0.00407136	0.0068491
ALG1L2	0.158635	0.408775	1.36559	2.35627e-08	1.37546e-07
HNRNPA1P10	0.443301	1.02988	1.21611	9.90744e-12	1.42987e-10
RPL23AP20	0.021063	0.184553	3.13126	1.5631e-10	1.63567e-09
ODF2-AS1	0.199238	0.503167	1.33654	2.01038e-06	7.27262e-06
CDC42-IT1	0.19331	0.458443	1.24582	1.9728e-06	7.14411e-06
CCR10	1.56626	0.688337	-1.18613	3.40045e-06	1.16476e-05
AC009094.1	0.0253146	0.117256	2.21162	1.33132e-07	6.42905e-07
IGHV3OR16-11	6.35138	0.932565	-2.76779	0.00450837	0.00749763
CBX7	10.274	3.7111	-1.46908	8.62406e-09	5.64249e-08
SNX25P1	0.160969	0.666427	2.04966	5.98612e-13	1.20821e-11
AC087879.1	0.0415514	0.115855	1.47935	1.63454e-05	4.7786e-05
ANAPC1	1.22211	2.6731	1.12914	3.9084e-14	1.15441e-12
DDN	0.068617	0.252953	1.88223	0.00230856	0.00409816
AC006504.3	0.105755	0.287085	1.44075	0.000159361	0.000367719
MIR4644	0.117493	0.298217	1.34378	0.00221139	0.00394244
CPT1B	0.202033	0.543074	1.42656	8.0447e-10	6.93166e-09
HNRNPA1P21	0.158048	0.922642	2.54541	2.23953e-17	4.66137e-15
VTRNA2-1	0.940918	0.345567	-1.4451	0.00193941	0.00349662
AL034349.1	0.0347048	0.175144	2.33533	6.40015e-09	4.3044e-08
AC104066.2	0.106906	0.246108	1.20294	2.10424e-06	7.58094e-06
AC093620.1	0.413176	0.927321	1.16631	2.8873e-06	1.00712e-05
AL353689.1	0.0314983	0.123349	1.9694	0.00010996	0.000262882
HK2-DT	0.232812	0.886508	1.92897	2.23601e-13	5.13994e-12
H2BC18	0.251145	0.747788	1.57411	4.39744e-09	3.06853e-08
AC130456.7	0.134439	0.359774	1.42014	0.00148088	0.00274078
AC090772.3	0.141421	0.286928	1.02069	0.00196034	0.00353103
HNRNPA1P12	0.159021	0.322894	1.02184	3.60471e-09	2.58302e-08
MTATP6P11	0.167052	0.335865	1.00758	0.00150927	0.0027883
AP002453.1	0.0402932	0.115292	1.51668	0.00161746	0.00296943
FIBCD1	0.179292	2.40914	3.74814	6.30601e-06	2.01808e-05
RPS26P52	0.114904	0.247954	1.10964	0.000787203	0.00155215
CPZ	0.143806	0.353132	1.29608	0.000960776	0.00186336
AL136980.1	0.0862455	0.227165	1.39722	8.21961e-05	0.000202522
PPIAP55	0.198892	0.527471	1.40711	3.21603e-09	2.33663e-08
AC010967.1	0.0164659	0.145516	3.14362	9.89117e-07	3.86394e-06
AC092718.3	3.64788	10.2265	1.48718	7.88019e-13	1.53244e-11
RN7SL280P	0.183529	0.416693	1.18298	0.00156236	0.00287839
LINC02254	0.0209341	0.261985	3.64556	9.41182e-05	0.000228745
DNM1	1.65246	3.40726	1.04399	0.000574341	0.00116646
NPR3	1.0793	0.528096	-1.03122	0.000150039	0.000348139
AC073592.2	0.0354183	0.237891	2.74773	2.79743e-07	1.25385e-06
AC237221.1	0.0453369	0.228974	2.33643	0.0286639	0.0398094
HMGN2P28	0.214092	0.598337	1.48273	2.02741e-08	1.2046e-07
AC000061.1	0.0612606	0.855625	3.80395	2.515e-05	7.02651e-05
ANKIB1	5.3223	12.4415	1.22504	1.83245e-13	4.32036e-12
LARS2-AS1	0.0434971	0.136465	1.64954	1.48519e-06	5.55423e-06
CRYM-AS1	0.0764392	0.204719	1.42126	4.39152e-11	5.29407e-10
NAALADL2-AS2	0.0183275	0.138698	2.91987	6.80465e-05	0.000170931
AP003071.4	2.61667	0.9579	-1.44979	0.017073	0.0249826
RNU6-126P	0.126274	0.690592	2.45127	1.78824e-08	1.07813e-07
AP1S3	1.94749	4.46523	1.19712	7.787e-09	5.1441e-08
FAAP24	0.930447	2.14888	1.20759	2.98376e-12	4.95285e-11
SNORA26	1.42429	3.52881	1.30893	3.02927e-08	1.72301e-07
PITPNM3	6.32042	1.88075	-1.74871	7.63558e-06	2.40089e-05
AC009102.2	0.305991	0.122429	-1.32154	0.00118523	0.00224571
LINC01337	0.0424423	0.126656	1.57734	3.62143e-05	9.7172e-05
PLAC8L1	0.248534	0.522501	1.07199	2.77907e-06	9.73192e-06
AL590639.1	0.116006	0.244198	1.07386	6.81544e-06	2.16705e-05
TM4SF1-AS1	0.19837	0.638055	1.68549	4.77134e-05	0.000124217
AL158151.2	0.0403816	0.108927	1.43159	0.0114646	0.0174428
IGKV2-28	46.6442	4.62749	-3.33339	0.0122165	0.0184728
CXCL12	17.3736	7.51751	-1.20857	1.03449e-07	5.1487e-07
RPL37A-DT	0.141893	0.291816	1.04026	7.69121e-05	0.000190737
HBA1	11.2533	2.60258	-2.11233	2.75972e-12	4.62131e-11
OR7E128P	0.120294	0.461217	1.93888	1.71994e-11	2.3263e-10
LINC02532	0.0805205	1.72995	4.42523	1.59278e-06	5.90938e-06
AC019206.1	0.0403034	0.16663	2.04767	7.30177e-08	3.77149e-07
HMGB3P6	0.0481029	0.175505	1.86732	1.64572e-09	1.29235e-08
TENT5B	18.4178	3.64689	-2.33636	0.000655746	0.00131465
PRUNE2	19.9294	6.50151	-1.61605	2.42645e-05	6.8055e-05
PRECSIT	0.240512	0.792354	1.72004	3.24689e-09	2.35576e-08
AL049844.2	0.245943	0.531737	1.11239	7.20381e-07	2.91109e-06
FGL1	0.0483964	3.07278	5.9885	0.00334194	0.00573057
CD46	16.5375	33.6914	1.02664	3.20868e-13	7.03585e-12
SH3BGR	7.60765	1.73472	-2.13275	8.52685e-07	3.38659e-06
KRTAP5-4	0.0320801	0.162394	2.33975	2.13921e-08	1.26426e-07
CCDC34	2.17538	6.20799	1.51286	9.67569e-13	1.83866e-11
PRKAR1B-AS2	0.036579	0.116772	1.67461	0.00564046	0.00918036
ITGA6	21.6212	48.4047	1.1627	6.77178e-09	4.52959e-08
AC005839.1	0.335194	0.753567	1.16874	3.03171e-11	3.82256e-10
ALPP	0.0117858	2.03503	7.43185	5.95131e-14	1.64136e-12
FOXL2	0.0304829	0.178571	2.55042	0.00350413	0.00597561
GAL3ST2	0.157091	2.28974	3.86551	1.06903e-11	1.52557e-10
PGR	0.807225	0.240224	-1.74859	5.98782e-06	1.92969e-05
RPL21P123	0.263776	0.5621	1.09151	7.59082e-05	0.000188659
LCN12	0.15576	0.957257	2.61958	1.87983e-08	1.12545e-07
RNU6-25P	0.0640883	0.142621	1.15405	0.00884365	0.0137987
ADAMTS1	24.698	7.69676	-1.68207	1.20983e-06	4.62111e-06
EXOC6	1.84372	3.70533	1.00698	1.81108e-13	4.28135e-12
ADAMTS7	0.80991	2.10639	1.37894	5.9189e-10	5.31663e-09
FO393419.2	0.199135	0.423026	1.087	0.00198238	0.00356679
AC008957.2	0.0757794	0.24542	1.69538	2.90887e-05	7.9888e-05
AC138207.1	0.0560992	0.122272	1.12405	0.00104169	0.00200264
LOXL2	4.45542	13.1028	1.55624	1.45531e-12	2.6322e-11
RNVU1-6	0.124193	0.465565	1.9064	5.99097e-06	1.93047e-05
DOCK5	2.19004	4.79448	1.13042	1.15682e-09	9.49766e-09
ARHGAP20	0.847046	0.420714	-1.0096	9.09751e-06	2.81472e-05
EPYC	0.0252612	0.653507	4.69321	2.96092e-07	1.3187e-06
ADH1B	17.2208	3.89048	-2.14614	1.59159e-13	3.827e-12
DLEU2	0.422942	1.59236	1.91264	3.85467e-17	6.26195e-15
LINC02014	0.353905	1.06938	1.59534	1.69324e-08	1.02759e-07
CENPL	0.743624	2.29586	1.62639	1.97814e-18	1.46447e-15
MAGI1-IT1	0.0621335	0.136758	1.13819	0.00011675	0.000277398
LINC01409	0.0884294	0.260686	1.55971	1.34228e-11	1.86159e-10
AHSG	0.0341129	1.142	5.0651	0.000553332	0.00112887
KRT18P51	0.0704176	0.155617	1.14399	2.4544e-05	6.87449e-05
LOX	2.37739	8.40359	1.82163	3.51732e-11	4.34439e-10
HMGA1	105.241	236.071	1.16553	3.00231e-08	1.70986e-07
HOXC-AS1	0.058672	0.980821	4.06324	1.23919e-15	6.87802e-14
CDCA5	1.63245	7.37161	2.17494	1.26799e-15	7.02323e-14
TMSB10P2	0.325844	0.793206	1.28351	0.000221233	0.000493477
AC069528.2	0.219782	0.469112	1.09386	6.12943e-07	2.52591e-06
LINC01235	0.0984086	0.855761	3.12035	1.85515e-14	6.21698e-13
AL139288.1	0.368886	0.917692	1.31483	3.00231e-07	1.33471e-06
AC120349.2	0.0481394	0.129364	1.42614	0.00102436	0.00197261
SHOX2	0.0531702	0.303746	2.51418	1.37928e-08	8.56573e-08
SLITRK3	0.697242	0.101111	-2.78572	8.20299e-12	1.21684e-10
KRT18P17	0.264894	0.565131	1.09317	1.05744e-06	4.09781e-06
ICAM1	9.43576	23.2536	1.30125	1.95948e-07	9.08378e-07
FKBP10	6.55146	34.7734	2.40809	1.09089e-09	9.00632e-09
FRGCA	0.033018	0.250155	2.9215	5.32396e-05	0.000137124
AL714022.1	0.239213	0.559124	1.22487	1.2858e-05	3.8473e-05
AL031320.2	0.125228	0.280168	1.16174	2.40715e-07	1.09402e-06
CYMP-AS1	0.0230169	0.106983	2.21662	0.00345214	0.00589601
VN1R84P	0.157767	0.350798	1.15284	0.0357527	0.0485412
STX1A	1.50887	3.3073	1.13218	1.9134e-05	5.50387e-05
AL645998.1	0.044186	0.138936	1.65276	1.11931e-06	4.31245e-06
AL162578.1	0.22914	0.476889	1.05743	0.000185628	0.000421673
MFAP4	179.954	66.9093	-1.42735	4.05056e-10	3.79182e-09
PTOV1-AS2	1.14357	2.54956	1.1567	9.50974e-10	7.98734e-09
AC009533.2	0.0456057	0.144541	1.66419	2.36859e-05	6.66497e-05
ZNF32-AS1	0.165679	0.367183	1.14811	3.01632e-06	1.04746e-05
AL133367.1	0.204361	0.513289	1.32865	2.27943e-09	1.72574e-08
MIR544B	0.0463328	0.303911	2.71354	8.9337e-06	2.76854e-05
HSPE1P27	0.245447	0.541152	1.14062	0.000781648	0.00154268
Z69666.1	0.203252	0.536815	1.40115	1.84709e-07	8.62442e-07
FAM135A-AS1	0.0554179	0.160161	1.53109	2.76828e-06	9.69788e-06
RANBP17	0.125855	0.440222	1.80646	2.2242e-06	7.95825e-06
Z97633.1	0.0815093	0.195393	1.26134	1.25079e-09	1.01659e-08
CGB5	0.00678025	1.66518	7.94012	5.2059e-07	2.18625e-06
AJUBA	1.9061	5.06801	1.41079	4.82825e-11	5.76577e-10
KIF22	5.22747	12.0484	1.20466	1.00436e-13	2.5729e-12
RN7SKP243	0.0462268	0.189918	2.03857	2.00029e-07	9.25203e-07
PRR5L	0.743836	2.09541	1.49417	6.40809e-10	5.69461e-09
TUBB8P1	0.0547388	0.196304	1.84245	4.14339e-09	2.92419e-08
RNU6-87P	0.0977357	0.30676	1.65015	0.000343957	0.000734879
AC025034.1	0.152953	0.400769	1.38968	5.11205e-08	2.74366e-07
CLPB	3.44056	6.98985	1.02262	9.24488e-13	1.76687e-11
AC012640.5	0.0531081	0.123525	1.21779	0.00195966	0.00353004
RN7SL834P	0.79928	2.0505	1.3592	9.57295e-08	4.80128e-07
AL009178.2	0.117868	0.368265	1.64358	4.74191e-09	3.28406e-08
AC100827.5	0.0676628	0.141534	1.06472	0.000628678	0.00126534
SEC13P1	0.0653432	0.153547	1.23257	1.30345e-05	3.8966e-05
TGFB1I1	34.1343	12.0088	-1.50713	0.0033902	0.00579877
RPL23AP69	0.0456182	0.125353	1.45832	1.77216e-05	5.13529e-05
MAPT	0.987153	0.331007	-1.57641	0.0001463	0.000340412
WDR72	0.256571	3.47908	3.76128	1.94566e-10	1.97772e-09
MIR3680-2	0.108125	0.351153	1.6994	5.68242e-05	0.000145289
SLC35G5	0.0851586	0.197184	1.21132	0.00198275	0.00356679
IGKV1OR2-108	82.9477	6.84667	-3.59873	0.0247169	0.0348658
AC113143.1	0.301773	1.10495	1.87245	4.13397e-08	2.27295e-07
AC004839.2	0.0743674	0.150243	1.01455	0.000178882	0.000408169
MIR3682	1.32916	3.13486	1.23788	1.23149e-05	3.69808e-05
RPL23AP92	0.038973	0.157891	2.01838	6.92343e-07	2.81051e-06
CDIPTOSP	0.076566	0.444752	2.53822	3.31419e-06	1.13946e-05
CFAP92	0.137862	0.367848	1.41588	3.74125e-05	0.000100085
AP001893.1	0.215846	0.51885	1.26531	5.06412e-08	2.72181e-07
METTL7A	37.1709	15.5032	-1.26161	3.22245e-14	9.75598e-13
AL451050.2	0.164145	0.666327	2.02126	2.72032e-14	8.51664e-13
AL136162.1	0.161975	0.368563	1.18614	3.93669e-05	0.000104818
MTND4P7	0.150197	0.548482	1.86859	0.00290913	0.00505214
ZNF630-AS1	0.0499667	0.116177	1.21729	0.00021374	0.000478446
EML4	6.68072	16.0966	1.26869	3.03052e-15	1.40416e-13
ANKRD61	0.162447	0.58526	1.8491	8.51291e-15	3.20793e-13
AC002553.1	0.731103	1.69039	1.20921	5.2958e-07	2.21841e-06
AL592494.2	0.182894	0.391839	1.09925	0.0151241	0.0223965
SPATA32	0.0830863	0.235372	1.50226	2.26674e-10	2.27545e-09
SH2D5	0.0238291	0.219289	3.20204	1.97186e-09	1.52232e-08
ZNF69	1.06396	2.4859	1.22433	5.34181e-08	2.8469e-07
HOXA11	0.0564665	2.09574	5.21392	1.86914e-14	6.24814e-13
H4C2	0.170227	0.493549	1.53573	1.35985e-07	6.55137e-07
AL513174.1	0.035656	0.12214	1.77632	1.58664e-05	4.65541e-05
PACC1	1.17677	3.11094	1.40252	4.58479e-17	6.90101e-15
AC011379.2	0.183162	0.384128	1.06847	0.00391979	0.00661794
RN7SL168P	0.0541444	0.118491	1.12989	0.00360824	0.00613548
KLF2P1	0.00261014	0.630675	7.91662	2.90423e-11	3.68605e-10
SHTN1	2.52606	5.40475	1.09734	1.1005e-10	1.20064e-09
AL512326.2	0.18815	0.37761	1.00502	0.00675324	0.0108157
AL163192.1	0.043648	0.11835	1.43908	6.81941e-05	0.000171286
TMPOP2	0.0342698	0.155313	2.18016	6.40229e-11	7.4032e-10
GORAB-AS1	0.0270264	0.133906	2.30878	1.14399e-13	2.88361e-12
EIF5P1	0.135444	0.276276	1.02842	0.000254257	0.000559275
AC022126.1	0.0741182	0.445701	2.58818	3.01558e-09	2.21326e-08
AC008635.1	0.0905704	0.206916	1.19193	4.36702e-06	1.45688e-05
AC087752.2	0.180493	0.524022	1.53768	1.38925e-06	5.23438e-06
CIDEA	1.65527	0.16425	-3.33311	1.60331e-11	2.18492e-10
AC099489.2	0.095968	0.228293	1.25026	0.000807103	0.0015881
AP003555.1	0.230665	1.58422	2.7799	7.52795e-13	1.47362e-11
CGNL1	5.24554	1.73379	-1.59716	1.3378e-07	6.45447e-07
CYCSP4	0.072039	0.203435	1.49772	4.25729e-05	0.000112211
RABGAP1L-AS1	0.107741	0.391831	1.86267	5.66815e-09	3.85205e-08
MTCYBP21	0.268252	0.0887139	-1.59635	0.0179881	0.0262095
ANOS1	0.503584	1.83562	1.86596	3.12555e-09	2.28139e-08
AP001178.1	0.0435303	0.160464	1.88216	3.63608e-06	1.23609e-05
AC124312.3	0.520276	0.186145	-1.48285	2.64807e-06	9.31845e-06
AC100821.2	0.131019	0.302023	1.20488	5.67088e-06	1.84091e-05
CFAP74	0.024871	0.110309	2.14901	3.94061e-06	1.32725e-05
AL357874.2	0.0553431	0.18699	1.75648	3.98205e-07	1.71972e-06
AC012400.1	0.102454	0.256466	1.3238	0.0104769	0.0160833
AP001160.1	0.274263	0.6001	1.12964	3.60471e-09	2.58302e-08
AC019254.1	0.0642266	0.170908	1.41197	1.45759e-07	6.97812e-07
AC027237.3	0.0981591	0.263264	1.42332	6.76001e-12	1.02216e-10
MIR4701	0.0968674	0.353827	1.86896	0.000576067	0.0011697
DNMT3B	0.371567	2.47875	2.73792	1.52643e-16	1.46813e-14
AL513534.1	0.818179	2.38652	1.54442	4.076e-08	2.24737e-07
TRIM10	0.281858	0.754135	1.41985	2.84501e-08	1.62813e-07
BX255925.2	0.0878856	0.20539	1.22467	0.000412016	0.000864939
CCKAR	2.58128	0.574481	-2.16775	2.37981e-06	8.44585e-06
IGHV3OR16-7	3.98783	0.42424	-3.23265	0.00597061	0.0096675
H2BU1	0.124011	0.467293	1.91386	1.21461e-06	4.63873e-06
ZNF738	0.688907	1.65396	1.26355	4.15509e-09	2.92625e-08
SKIL	6.24097	13.5321	1.11654	3.09683e-11	3.88811e-10
ABHD17C	13.9414	28.4171	1.02739	1.46926e-07	7.02641e-07
IGFBP3	18.5436	55.2746	1.57569	1.91676e-09	1.48449e-08
ASPN	9.58941	27.091	1.4983	4.68362e-06	1.54834e-05
POT1-AS1	0.0415199	0.113297	1.44824	1.89449e-07	8.8224e-07
AL008723.2	0.0623739	0.305821	2.29367	2.94075e-08	1.67804e-07
RNU6-724P	0.0976898	0.254358	1.38058	0.00953264	0.0147716
RNF150	5.90327	1.68436	-1.80931	0.000113438	0.000270106
LINC02373	0.0439825	0.117078	1.41247	0.00541415	0.00885094
AL353150.1	0.196904	0.509534	1.37168	0.000669032	0.00133897
GP6	0.105505	0.233562	1.14649	0.00024435	0.000539846
QRSL1	2.90536	9.34343	1.68523	1.04898e-09	8.71782e-09
AC005086.2	0.324353	0.781804	1.26924	1.47287e-06	5.51126e-06
LANCL3	0.354294	0.160028	-1.14662	8.52685e-07	3.38659e-06
AL031770.1	0.0510607	0.116786	1.19358	2.17027e-05	6.16567e-05
FAM86HP	0.645795	1.35842	1.07278	2.09599e-07	9.64611e-07
MSTO1	1.24281	2.52647	1.02352	1.98913e-13	4.64048e-12
AL109976.1	0.200543	0.413234	1.04304	1.22909e-06	4.69131e-06
RN7SL330P	0.0354742	0.109015	1.61969	0.000289639	0.000628697
ATXN2-AS	0.156685	0.381352	1.28326	1.33906e-09	1.07849e-08
PLPPR3	0.0383987	0.162995	2.0857	0.00123433	0.00233112
AC068587.2	0.772192	2.11162	1.45132	0.00166375	0.00304752
KHDC4	3.91904	7.99293	1.02822	1.78273e-12	3.13708e-11
ZNF300P1	0.597237	0.290433	-1.0401	6.31312e-05	0.000159623
RNU6-1004P	0.100395	0.26492	1.39987	0.00133722	0.00250114
KRT18P33	0.0457523	0.181581	1.9887	2.29611e-11	3.00752e-10
ANKRD1	0.0312945	0.618658	4.30516	8.39396e-08	4.27104e-07
RNA5SP278	0.144912	0.365544	1.33487	0.0101936	0.0157
AC005776.2	0.308572	0.636334	1.04417	2.90942e-06	1.01364e-05
KRT18P52	0.0705882	0.233529	1.7261	3.48348e-10	3.31503e-09
LINC00920	0.295192	1.10145	1.89968	7.50266e-09	4.97476e-08
CAV1	52.1255	23.0825	-1.17519	0.000107763	0.000258138
AC007849.1	0.571786	1.84158	1.6874	0.000421155	0.000882014
AP006545.2	0.148784	0.333582	1.16482	0.000164328	0.000377969
LEXM	1.73728	0.239726	-2.85738	0.000124036	0.00029295
AP003484.1	0.0647135	0.166594	1.3642	0.00170648	0.00311867
AC090571.1	0.0809406	0.574233	2.8267	3.42641e-08	1.92547e-07
AC005736.1	0.0450472	0.115278	1.35561	0.00180474	0.00327689
PPIAL4A	0.0808646	0.163554	1.01618	1.80811e-05	5.2269e-05
DDX18P5	0.0606255	0.131653	1.11874	7.30602e-06	2.3035e-05
AC097381.3	0.170226	0.345127	1.01967	0.00906878	0.0141243
AC002401.4	0.0709601	0.203629	1.52086	0.0173451	0.0253502
AC114488.1	0.45398	1.90177	2.06664	6.1463e-11	7.1478e-10
LINC01611	0.00762277	0.215629	4.82209	0.000214899	0.000480677
SCRT1	0.0140742	0.124634	3.14658	0.00183039	0.00331894
ZNF217	5.54344	13.5858	1.29325	1.70423e-12	3.02292e-11
MTND5P25	0.0641431	0.203113	1.66292	7.21176e-07	2.91379e-06
PHF5CP	0.0910691	0.333069	1.87079	3.68783e-09	2.6362e-08
OR2AO1P	0.0168309	0.108242	2.68507	1.33382e-06	5.05127e-06
DDX11	1.28045	3.76223	1.55493	5.12157e-15	2.12869e-13
Z97832.1	0.0712809	0.204468	1.52029	6.58415e-05	0.000165955
TRMT2B-AS1	0.126051	0.408981	1.69803	1.25115e-06	4.76868e-06
ABCA17P	0.0325539	0.140058	2.10513	5.65802e-05	0.000144721
KLF8	1.63834	0.511522	-1.67936	0.000230522	0.000512352
RPL39P38	0.667319	1.55123	1.21697	4.54526e-06	1.50883e-05
AC106900.1	0.215602	1.05645	2.29279	2.56901e-08	1.48758e-07
CHAD	3.54174	0.944043	-1.90754	9.64166e-06	2.96312e-05
SNORA70B	0.216061	0.435177	1.01016	0.00313805	0.00541126
IGHD3-16	3.64726	0.946754	-1.94575	0.0178626	0.026038
RN7SL219P	0.0372564	0.117202	1.65344	4.39484e-05	0.000115425
NAP1L4P1	0.163464	0.544639	1.73633	4.70284e-11	5.63114e-10
PPIAP76	0.0465098	0.152249	1.71083	2.19599e-06	7.87318e-06
MIR7851	0.113811	0.318523	1.48476	0.00203215	0.00364902
AKAP6	1.86503	0.507128	-1.87877	0.000126448	0.000298074
PPIAP65	0.148183	0.327879	1.14578	7.81546e-05	0.000193494
ZFP42	0.00814857	0.258772	4.98899	9.66995e-05	0.000234441
AL591926.6	0.078599	0.191306	1.2833	0.000674418	0.00134853
AC005102.1	0.0339322	0.212255	2.64507	1.02185e-07	5.0924e-07
LINC01644	0.588409	0.204387	-1.52552	0.0148484	0.0220287
AL512652.1	0.0710606	0.22467	1.66069	1.2849e-07	6.232e-07
H4C4	0.236624	0.506841	1.09894	0.002566	0.00450232
AC112206.4	0.0470436	0.265252	2.49529	0.00117023	0.00222014
AL121933.1	0.0676598	0.190001	1.48964	0.000248353	0.000547415
ALPG	0.0871693	10.7885	6.95146	3.21353e-10	3.09262e-09
PTMAP1	0.389536	1.5684	2.00946	2.99963e-11	3.78752e-10
IFI6	110.874	370.199	1.73938	5.06726e-08	2.72181e-07
ADAMTS9-AS2	0.700383	0.184349	-1.9257	5.58157e-08	2.95752e-07
PTMAP10	0.542883	1.0967	1.01446	1.7707e-07	8.30107e-07
AL078645.1	0.0518017	0.109969	1.08603	0.00605183	0.00978415
LHFPL3	0.147423	0.853072	2.5327	0.00103932	0.00199882
LINC01978	0.450301	1.36007	1.59472	3.1879e-06	1.1013e-05
HSPD1P4	0.212415	0.500709	1.23709	3.23121e-11	4.02647e-10
PPIAP59	0.0608215	0.23061	1.9228	1.30937e-09	1.05806e-08
TMPRSS15	28.5104	1.50176	-4.24676	0.00876656	0.013692
SPIC	0.104874	0.270231	1.36553	0.0349757	0.0475905
AC005072.1	0.173912	0.392295	1.17358	2.29511e-05	6.48079e-05
CLDN9	0.137285	1.24893	3.18545	1.14192e-07	5.62141e-07
GPT	11.7374	3.28631	-1.83657	0.00142357	0.00264647
AC027018.1	0.0990689	0.29989	1.59793	3.63948e-07	1.58385e-06
PON2	11.2806	25.1236	1.1552	1.59618e-08	9.73344e-08
IRX3	4.18672	1.8057	-1.21326	4.22671e-05	0.000111515
SLC7A11	1.48952	3.2561	1.1283	0.000567726	0.00115417
PABPC1P10	0.23051	0.489272	1.08581	1.30899e-06	4.96687e-06
AL096855.2	0.0283563	0.151299	2.41566	7.50379e-08	3.86834e-07
USP41	0.0643346	0.198893	1.62833	0.0145372	0.021603
LINC01484	0.0290268	0.112206	1.95069	5.99688e-06	1.93214e-05
AC008147.2	0.172611	0.45152	1.38726	2.43783e-09	1.83057e-08
SNHG15	2.08963	4.52177	1.11364	1.13444e-12	2.11651e-11
TNFAIP8L3	3.98974	1.43689	-1.47334	8.54448e-09	5.59317e-08
SOCS5P4	0.0942727	0.217657	1.20715	5.36472e-08	2.85739e-07
SLC28A1	2.26446	0.108777	-4.37973	0.00648721	0.0104279
AC234644.1	0.0817008	0.168111	1.04099	0.000881619	0.00172187
CST2	0.437231	5.99967	3.77842	3.81013e-12	6.17858e-11
IGKV3OR2-5	1.59256	0.0760633	-4.38801	1.64114e-06	6.07184e-06
PRICKLE2	5.76681	2.06164	-1.48398	0.00181232	0.00328887
ATP6V0E1P2	0.171685	0.391596	1.1896	8.7787e-06	2.7259e-05
ARHGAP26-AS1	0.0522163	0.108813	1.05928	0.0322212	0.04419
NCOA7	9.32991	19.5668	1.06848	6.58478e-09	4.41449e-08
SALL2	2.82344	1.18601	-1.25134	7.9469e-05	0.000196366
HOXC13	0.0228789	1.31524	5.84516	4.3165e-10	4.01958e-09
ADAM22	0.277161	0.654487	1.23964	0.000356625	0.000759307
AC104843.2	0.0500693	0.130027	1.37682	0.00112576	0.00214493
AGAP5	0.0924386	0.209661	1.18149	6.5914e-08	3.4406e-07
POLE2	0.943932	3.01217	1.67405	9.33956e-16	5.57902e-14
PABPC1P1	0.544349	1.20624	1.14792	1.88012e-09	1.45823e-08
SEC61G	18.8005	48.5138	1.36762	1.00865e-09	8.43191e-09
MAP3K5-AS1	0.240873	0.563524	1.2262	6.33102e-07	2.5994e-06
PPIAP6	0.375049	0.894729	1.25437	3.02547e-10	2.94284e-09
AC007435.1	0.0968877	0.234569	1.27563	6.54764e-05	0.000165129
IPO4	0.388335	1.0285	1.40517	1.63128e-17	3.68311e-15
AC126696.3	0.0691072	0.202424	1.55047	1.39689e-05	4.15079e-05
ALG13-AS1	0.613347	1.47941	1.27025	3.36045e-06	1.15336e-05
LINC02652	0.0329955	0.132503	2.00568	0.00282931	0.00492445
ARHGEF3-AS1	0.0467635	0.104578	1.16112	7.60051e-05	0.000188875
DKK1	2.00628	13.7209	2.77379	0.0158081	0.0232996
AD001527.1	0.550992	1.12507	1.02991	0.000149096	0.000346132
TRIB3	1.83999	10.2352	2.47576	1.66064e-10	1.72688e-09
C5orf58	0.0547061	0.282029	2.36607	2.23222e-08	1.3108e-07
MAOA	29.5207	12.5109	-1.23854	4.01014e-10	3.75662e-09
AC104971.1	0.0946842	0.195829	1.0484	4.47616e-05	0.000117376
ELOVL3	0.061159	0.378405	2.62929	7.8826e-10	6.81845e-09
RNFT2	0.288778	1.60801	2.47725	1.50417e-17	3.54639e-15
ZNF320	1.42305	3.02509	1.08799	7.43385e-10	6.47231e-09
MRPL53P1	0.275404	0.714536	1.37546	1.49341e-07	7.13421e-07
CKS1BP2	0.0559173	0.229004	2.034	2.93754e-09	2.16193e-08
ACAP2-IT1	0.223859	0.610532	1.44747	1.63998e-08	9.98013e-08
ENPP7P14	0.0276938	0.132169	2.25476	2.80085e-07	1.25518e-06
AC090236.2	0.0782599	0.166198	1.08656	0.000287707	0.000624956
RNU6-100P	0.271291	0.790242	1.54245	4.15543e-07	1.78563e-06
AC011595.1	0.0513519	0.1683	1.71255	6.23197e-07	2.56262e-06
KLHL35	0.205774	0.952908	2.21128	1.23281e-10	1.32866e-09
RPSAP58	0.162168	0.330707	1.02807	7.26213e-07	2.92974e-06
GSN	116.931	38.6993	-1.59528	7.28678e-14	1.94523e-12
PRKCG	0.135249	1.80517	3.73844	1.36543e-09	1.09737e-08
HNRNPCP9	0.0406987	0.11446	1.49179	0.00137215	0.00256078
KCNB1	1.84754	0.312805	-2.56228	6.8993e-09	4.60334e-08
AC005006.1	0.111403	0.571438	2.35881	0.00647662	0.0104122
TMEM200A	1.07256	2.88574	1.42788	1.38151e-05	4.10967e-05
AIDAP2	0.05178	0.174228	1.75051	3.62047e-08	2.02179e-07
LINC02777	1.18567	0.578971	-1.03414	4.38855e-07	1.87733e-06
AC011933.2	0.0599626	0.179565	1.58237	1.86286e-08	1.1168e-07
SNHG1	4.37072	10.9377	1.32337	8.23172e-12	1.21839e-10
EML1	6.96719	2.74102	-1.34586	0.00238177	0.00421181
DSN1	3.29063	8.87502	1.43139	1.03432e-15	5.9646e-14
TIGD4	0.117686	0.282077	1.26115	1.12722e-08	7.14695e-08
MIR3162	0.125802	0.377846	1.58664	0.00102155	0.00196819
AL354941.1	0.0381508	0.119247	1.64416	3.06199e-05	8.36091e-05
KRT18P18	0.0819398	0.236792	1.53098	4.13495e-09	2.91978e-08
PUS1	1.66226	4.26353	1.3589	8.66827e-17	1.00847e-14
AC022167.4	0.0541143	0.135104	1.31999	0.0217485	0.0311016
RNY1P10	0.0433668	0.304297	2.81082	1.92384e-06	6.98392e-06
RN7SKP26	0.0271719	0.123297	2.18195	2.99763e-05	8.20706e-05
RNF148	0.0652617	0.135304	1.0519	0.000200998	0.000452432
GHRL	17.3481	2.97171	-2.54542	0.00832117	0.0130623
AC091492.1	0.327943	0.757005	1.20686	2.75776e-06	9.66286e-06
FAM183A	0.178073	0.475126	1.41584	0.0191849	0.0277453
AC106028.3	0.20643	0.495196	1.26235	3.31294e-10	3.16924e-09
LRRC56	0.996856	2.1021	1.07637	0.000163845	0.000376893
RCCD1	1.54683	3.43236	1.14989	2.96097e-14	9.13036e-13
SCARNA4	0.0891699	0.247515	1.47289	5.9751e-06	1.92722e-05
H2BC16P	0.0212929	0.279562	3.71472	5.55404e-05	0.000142403
ACER2	15.6703	6.09055	-1.36339	0.0233466	0.0331362
CRP	0.0176536	0.933649	5.72485	0.000115316	0.00027421
AC005355.2	0.0460293	0.195255	2.08474	2.56497e-07	1.15942e-06
FAXC	1.09335	0.375814	-1.54066	0.000374064	0.000792825
PLEKHS1	2.36042	9.44404	2.00036	4.24736e-08	2.32358e-07
CCT6A	19.7895	51.1257	1.36932	4.53118e-18	1.88624e-15
SUSD4	3.98613	1.60012	-1.31681	1.38323e-06	5.21391e-06
IGKV1OR2-3	6.79336	0.559725	-3.60133	0.000666518	0.00133474
SNORD69	1.05431	2.62179	1.31425	1.71885e-07	8.07934e-07
PDXDC2P-NPIPB14P	0.739194	1.58144	1.09722	4.06342e-08	2.24089e-07
AC116407.1	1.178	0.328667	-1.84164	0.00154367	0.00284631
PPIAP72	0.209823	0.473551	1.17435	2.13356e-08	1.2613e-07
AC011120.1	0.117392	0.295044	1.32959	2.80201e-05	7.73909e-05
LINC02595	0.467943	1.7824	1.92942	7.33809e-11	8.34406e-10
AL035090.1	0.0518842	0.167637	1.69197	0.000177457	0.000405229
H2AZP3	0.348946	0.814922	1.22366	9.05376e-10	7.66722e-09
SNORD71	0.187353	0.582134	1.6356	6.15513e-06	1.97715e-05
ENC1	4.92369	24.1329	2.29319	8.22193e-17	9.6074e-15
RPSAP47	0.378398	0.786515	1.05557	0.000880913	0.00172075
TUBG1P	0.149286	0.437415	1.55092	2.90982e-09	2.14271e-08
AC012254.3	0.0395013	0.107221	1.44061	1.83191e-05	5.29061e-05
AC243829.4	0.0625873	0.175034	1.48369	0.000106986	0.00025667
AC007546.1	0.110856	0.331903	1.58208	5.43047e-08	2.89042e-07
AC005993.1	0.0178717	0.720929	5.33411	1.06246e-08	6.78152e-08
AC009065.8	0.377101	0.795532	1.07697	2.79049e-10	2.74333e-09
RPL10P19	0.0769791	0.199366	1.37288	3.49399e-08	1.95849e-07
LINC02405	0.0245547	0.170911	2.79918	1.71438e-06	6.30777e-06
RNU6-1315P	0.124587	0.264685	1.08712	0.0112913	0.0172046
C5orf46	0.0559019	0.497088	3.15253	1.87575e-10	1.92079e-09
MT1A	11.3409	3.82074	-1.56961	3.16332e-11	3.95482e-10
WDHD1	0.739262	2.5984	1.81347	5.30791e-17	7.48219e-15
AL512430.3	0.120344	0.305944	1.3461	6.83021e-05	0.000171525
AL354696.1	0.52127	1.17995	1.17863	8.59536e-07	3.41075e-06
AC024267.4	0.0530648	0.151773	1.51609	3.92316e-07	1.69732e-06
IGKV1OR9-2	3.20681	0.296151	-3.43674	0.0016695	0.00305654
ARMC3	0.0184366	0.151714	3.04071	4.43346e-08	2.41646e-07
RPS27AP3	0.15901	0.41517	1.38458	7.81022e-08	4.00461e-07
KIF15	0.652713	3.02248	2.21121	5.17756e-16	3.52789e-14
AC007919.1	0.141549	0.365929	1.37026	2.62174e-05	7.29717e-05
RPS3AP34	0.452928	1.13298	1.32277	0.00248266	0.00437108
AC009121.2	0.027417	0.197346	2.84758	8.47666e-13	1.63294e-11
AC010615.3	0.0405289	0.116912	1.5284	0.00496392	0.0081832
AC108516.2	0.071274	0.217715	1.611	8.14744e-07	3.25433e-06
CLPSL1	0.0527352	0.427969	3.02067	0.000365547	0.000776874
SERBP1P3	0.0990494	0.210345	1.08654	0.000279916	0.000610122
CLDN16	0.0720766	0.312486	2.11619	5.06409e-09	3.4869e-08
AC108112.1	0.0095602	0.128086	3.74393	1.13599e-07	5.59739e-07
AL133243.4	0.0869907	0.20885	1.26354	1.56808e-06	5.82581e-06
AC022558.1	0.226418	0.533649	1.2369	5.22563e-08	2.79617e-07
HERC2P10	0.0537402	0.132882	1.30608	2.55423e-06	9.01552e-06
ECEL1	0.249466	1.2737	2.35211	1.27851e-06	4.86262e-06
GRTP1-AS1	0.145852	0.306763	1.07262	1.78953e-05	5.18055e-05
FIGNL1	1.32137	3.77124	1.51301	1.78558e-15	9.14836e-14
SMPD5	0.125494	0.381606	1.60446	4.09656e-09	2.89728e-08
SIX3	0.037046	0.67058	4.17802	1.29786e-05	3.88121e-05
PRELP	26.0714	12.218	-1.09346	7.30684e-06	2.3035e-05
AC015983.1	0.14414	0.404776	1.48966	0.0001946	0.000439666
AC091729.2	0.0272823	0.176352	2.69242	7.04844e-09	4.69109e-08
AC092953.1	0.109928	0.306445	1.47907	4.53993e-05	0.000118814
ETV5	2.8311	5.9416	1.06949	3.18791e-06	1.1013e-05
RPL36P16	0.130904	0.495655	1.92082	9.30526e-09	6.0466e-08
AL592071.1	0.0499665	0.175486	1.81233	5.91366e-06	1.90925e-05
AL138756.1	0.577092	1.24822	1.113	2.98007e-09	2.19021e-08
AL512413.1	0.145643	0.979976	2.75031	9.64728e-12	1.39762e-10
RNVU1-3	0.405402	0.826536	1.02772	0.000684226	0.00136702
AC008870.3	0.125956	0.399113	1.66388	3.99246e-06	1.34421e-05
ARPC3P4	0.129718	0.276949	1.09424	1.77783e-07	8.33158e-07
AC083806.2	0.049836	0.138945	1.47925	2.23574e-09	1.69627e-08
AC005391.1	0.123953	0.724151	2.5465	3.46744e-10	3.30636e-09
AC103706.1	0.155833	0.405197	1.37863	2.19823e-06	7.87802e-06
AC010320.4	0.0546706	0.124242	1.18432	0.000102904	0.000247889
AC025423.5	0.0451707	0.167258	1.88862	0.00129889	0.00243595
CD274	0.792873	2.56904	1.69607	0.000294194	0.000637748
PHF5GP	0.0604162	0.14952	1.30733	0.000961823	0.00186526
AL157402.2	0.101546	0.204383	1.00914	0.033706	0.0460204
PMP2	0.650705	0.0845835	-2.94355	4.52382e-11	5.44125e-10
MIR4676	0.199827	0.745097	1.89867	4.74999e-05	0.000123813
H3-3A-DT	0.171032	0.402397	1.23435	4.55945e-06	1.51311e-05
RN7SL47P	0.0518666	0.13425	1.37204	0.00339709	0.00580944
TMEM256P1	0.100381	0.241018	1.26366	0.00162514	0.00298291
KCNH8	0.154682	0.655822	2.084	7.79248e-05	0.000193017
SGO1	0.634771	3.08533	2.28111	1.02904e-16	1.12359e-14
KLHL6-AS1	0.189447	0.394571	1.05849	0.00778637	0.0123003
AC090192.2	0.0839425	0.595563	2.82678	4.39602e-07	1.88022e-06
RNU6-94P	0.392054	0.81969	1.06402	0.000588774	0.00119232
AC107294.2	0.203143	0.445456	1.13279	0.00133374	0.00249518
CYCSP6	0.160634	1.02702	2.67661	0.000160729	0.000370504
AC134312.5	0.0252998	0.285858	3.4981	4.73394e-14	1.35278e-12
MIR4641	0.153897	0.676021	2.13511	8.22173e-06	2.56731e-05
MSH5-SAPCD1	0.0566152	0.179942	1.66827	2.07893e-10	2.09958e-09
AL596223.1	0.0764476	0.189168	1.30712	5.21981e-08	2.79362e-07
AC245100.5	0.318928	0.739172	1.21268	0.000425638	0.000890937
AC018529.2	0.121767	0.254351	1.0627	1.39196e-08	8.63437e-08
GPATCH4	4.5687	11.3304	1.31034	2.99714e-18	1.62959e-15
PASK	0.702047	1.58853	1.17805	1.75754e-11	2.36726e-10
RNU6-850P	0.82762	3.34686	2.01577	3.40343e-11	4.22133e-10
CLDN14	0.077253	0.263864	1.77213	8.26421e-08	4.21066e-07
ADD3-AS1	0.0584325	0.12686	1.1184	0.000310631	0.000669837
TUBBP2	0.363977	0.818659	1.16942	3.75159e-08	2.08751e-07
LANCL1-AS1	0.0748254	0.165376	1.14415	0.000158744	0.000366449
USP2	3.93057	0.955413	-2.04054	3.30927e-09	2.3919e-08
AC024560.2	0.243169	0.852166	1.80918	1.7235e-09	1.34774e-08
AC010601.1	0.0382545	0.116158	1.60239	0.0113782	0.0173251
LINC02244	0.120038	0.406857	1.76103	1.56144e-05	4.58906e-05
UNC93B4	0.0333344	0.108179	1.69834	1.69308e-05	4.93512e-05
DCLRE1A	1.62867	3.70829	1.18706	4.51525e-14	1.30331e-12
IGKV2OR2-1	4.53384	0.249188	-4.18543	0.000816167	0.00160427
RIPK2	3.35896	10.5475	1.65082	2.84443e-19	1.25801e-15
AC067863.2	0.077538	0.177278	1.19304	0.013746	0.0205258
HBB	102.808	24.5346	-2.06706	4.96858e-12	7.79581e-11
AL512430.2	0.0599479	0.161521	1.42994	0.000976226	0.00189112
TSPYL2	8.98221	3.46562	-1.37396	0.00716985	0.0114144
IFITM3	239.761	490.309	1.03209	1.12733e-07	5.55587e-07
SLC6A3	0.0173336	0.271029	3.96681	0.00334613	0.00573665
AL390729.1	0.193399	0.593714	1.61819	2.7559e-07	1.2367e-06
LINC00862	0.0261163	0.113069	2.11418	6.81993e-09	4.55837e-08
MIR194-1	0.12947	0.326982	1.3366	0.00151633	0.00279997
AL512506.1	0.0904915	0.309981	1.77633	4.58948e-07	1.95449e-06
NMB	3.30943	8.12467	1.29573	1.29367e-08	8.08109e-08
ULBP3	0.795058	2.24904	1.50018	1.26849e-06	4.82789e-06
RPSAP55	0.0777338	0.169101	1.12127	1.64325e-06	6.07747e-06
FOSB	82.83	13.812	-2.58423	0.000170121	0.000389848
POLD2P1	0.049701	0.15853	1.67341	2.73372e-06	9.58738e-06
ZNF695	0.0646817	0.63651	3.29875	5.88855e-16	3.85463e-14
TRIM60P18	0.308341	0.713478	1.21034	0.0293684	0.0406889
AC026368.1	0.213094	0.950757	2.15759	8.27154e-09	5.43186e-08
AL512506.2	0.0641518	0.138122	1.10638	0.000157163	0.000363089
LINC02367	0.065791	0.15191	1.20725	0.000156799	0.000362279
LRATD2	7.48515	19.9295	1.4128	9.98807e-10	8.35748e-09
IL9RP3	0.125324	0.262786	1.06822	1.86865e-06	6.8086e-06
MIEN1	19.6196	78.8546	2.0069	0.00562814	0.00916142
HNRNPA1P26	0.057329	0.194184	1.76009	3.15355e-07	1.3947e-06
ONECUT2	1.66613	5.53708	1.73262	1.27543e-09	1.03314e-08
MIR3145	0.22643	0.503883	1.15403	0.000475412	0.000985368
NUAK1	1.27302	2.83276	1.15396	2.13108e-09	1.62683e-08
DCST2	0.153026	0.337211	1.13988	4.82584e-06	1.59102e-05
PLEKHO1	14.3806	6.39279	-1.1696	0.00693792	0.0110829
AC096949.1	0.0444128	0.131081	1.56141	0.00126935	0.0023894
MYRIP	1.86982	0.67468	-1.47062	5.41206e-10	4.91104e-09
INTS13	4.37334	9.4287	1.10832	1.78273e-12	3.13708e-11
NPR1	4.39087	1.65925	-1.40398	4.00045e-06	1.34554e-05
PPIAP64	0.120376	0.293316	1.28491	3.94388e-07	1.70501e-06
LINC01967	0.0105598	0.213186	4.33546	2.34741e-06	8.33663e-06
AC091053.2	0.0687905	0.252961	1.87863	7.98264e-10	6.88933e-09
AC126120.1	0.0540988	0.118555	1.13189	0.000673327	0.00134645
ZNF730	0.0396234	0.112566	1.50635	0.0276588	0.0385522
STK31	0.077155	1.09669	3.82925	3.38193e-14	1.0204e-12
CXCL8	4.26019	49.0313	3.52471	4.07879e-11	4.96878e-10
DNAH5	0.0697511	0.28823	2.04693	1.28187e-07	6.21843e-07
IGLV8OR8-1	1.27354	0.16426	-2.95479	0.00355444	0.0060552
ELOCP33	0.0829962	0.183543	1.145	0.000433864	0.000906233
LRGUK	0.0628721	0.24851	1.98281	8.61884e-10	7.36234e-09
AC008514.1	0.131814	1.23184	3.22423	1.2058e-05	3.62767e-05
COX6CP1	0.639174	1.46708	1.19867	2.1986e-06	7.8783e-06
RNU6-884P	0.0811662	0.186638	1.20129	0.0153222	0.0226597
AC008379.1	0.146054	0.34713	1.24897	4.02616e-06	1.35354e-05
AL353583.1	0.161885	0.411686	1.34658	3.94414e-07	1.70501e-06
RNU2-22P	0.129736	0.371689	1.51852	0.000456196	0.000949455
AL138807.1	0.0443767	0.15623	1.81579	3.15189e-06	1.09013e-05
ACTA2	400.65	141.687	-1.49964	0.000130535	0.000306947
KLHL11	1.61012	3.47131	1.10832	2.72067e-08	1.56283e-07
CDCA3	1.92656	4.2135	1.12899	5.93482e-08	3.1279e-07
GJB4	0.292223	1.46977	2.33045	5.75529e-08	3.04111e-07
IGKV1D-12	33.0584	3.99176	-3.04992	0.0171358	0.0250704
LSR	61.1641	122.487	1.00186	1.13566e-06	4.36913e-06
COX7A1	19.0398	6.04982	-1.65406	3.75159e-08	2.08751e-07
HNRNPA1P16	0.34429	0.767505	1.15655	5.41206e-10	4.91104e-09
AC087465.1	0.0785852	0.217506	1.46873	0.000544464	0.00111273
SDR9C7	1.1706	0.15555	-2.9118	0.011713	0.017779
PSAT1	6.99678	20.7105	1.5656	1.14684e-07	5.63939e-07
RRM2	5.86599	19.0681	1.70072	7.79066e-13	1.51724e-11
C1QL1	7.93021	2.05973	-1.94491	3.13499e-13	6.90269e-12
GDF10	0.967723	0.393606	-1.29784	1.18856e-06	4.55228e-06
H2AC12	0.170379	0.413108	1.27777	5.81826e-06	1.8821e-05
IL23A	0.955594	2.21547	1.21315	1.52993e-10	1.60727e-09
AC044781.1	0.0487878	0.143472	1.55618	0.000383044	0.000809999
MAPK4	2.19328	0.494582	-2.14881	5.52425e-08	2.93357e-07
ADAMTSL3	2.27584	0.829412	-1.45624	1.34262e-05	4.00201e-05
GLIS3-AS1	0.064649	0.269869	2.06156	0.000145215	0.000338095
FENDRR	6.90697	2.81901	-1.29286	3.72317e-07	1.61499e-06
RNU6-46P	0.151322	0.466712	1.62491	0.000169164	0.000387854
ZNF587B	1.18581	2.83364	1.25678	2.29831e-15	1.12558e-13
RNF32-AS1	0.038775	0.268409	2.79124	5.06476e-13	1.04601e-11
AC012085.2	0.56679	0.17108	-1.72814	0.000304085	0.000656945
NEMP1	2.51269	6.16938	1.29589	1.46576e-13	3.55006e-12
AP000721.2	0.478084	0.093477	-2.35458	0.000719633	0.00143078
AGT	6.04999	30.8179	2.34877	2.01156e-06	7.27262e-06
HAL	0.102423	0.367885	1.84472	0.000947457	0.00183981
CR936218.1	0.446322	0.94729	1.08572	1.02126e-05	3.12331e-05
PTPRG-AS1	0.0528247	0.122413	1.21248	0.0142195	0.0211806
FCER1G	33.6036	74.5059	1.14874	6.99167e-06	2.21578e-05
IGSF10	0.651598	0.311968	-1.06258	2.57422e-06	9.07533e-06
ASS1P2	0.127121	0.315686	1.31229	1.21318e-08	7.63766e-08
KRT18P35	0.0398821	0.144545	1.85771	1.81559e-09	1.41353e-08
SPATA13	1.30226	3.06339	1.23411	1.43896e-12	2.60795e-11
LY6H	1.31884	0.364361	-1.85582	5.43634e-08	2.89042e-07
AL109935.1	0.0957908	0.192414	1.00625	0.00585924	0.00950739
MPP7	10.945	5.23817	-1.06313	0.000219449	0.000489867
AC083795.1	0.0517299	0.105612	1.0297	0.0239547	0.0339072
AL592301.1	0.106918	0.333529	1.64131	7.2278e-09	4.79889e-08
INTS4P1	0.0749821	0.210594	1.48985	7.49107e-05	0.000186464
UBE2V1P1	0.30989	0.650688	1.07021	4.89844e-06	1.61217e-05
AC008760.1	0.389232	0.78437	1.01091	2.25877e-06	8.06462e-06
NEFM	0.585278	0.110747	-2.40185	1.18141e-06	4.52713e-06
OSTCP3	0.0450338	0.129986	1.52928	0.000814885	0.00160187
CTBP1-AS	0.266401	0.538825	1.01622	1.14684e-07	5.63939e-07
NME1-NME2	0.237006	0.504012	1.08853	4.47779e-06	1.48843e-05
IGHV2OR16-5	0.692648	0.130899	-2.40366	0.00312468	0.00539029
CLDN5	11.3937	5.12016	-1.15398	1.42385e-10	1.51012e-09
RN7SL279P	0.0759043	0.193915	1.35317	2.26578e-05	6.40681e-05
TOP2A	4.83823	35.1927	2.86273	2.68509e-17	5.17878e-15
AL355796.1	0.0233976	0.268194	3.51885	2.27866e-07	1.04084e-06
NEGR1	4.32944	1.07993	-2.00325	5.1129e-09	3.51439e-08
MCRIP2P1	0.0607776	0.290707	2.25795	4.16946e-08	2.28892e-07
RN7SL8P	0.443532	1.25973	1.506	0.00303084	0.00524404
PPIAP31	1.42759	3.20647	1.1674	1.62623e-09	1.27881e-08
MIR331	0.766274	1.56931	1.0342	7.86169e-05	0.000194512
IGKV1-33	60.1585	5.46289	-3.46103	0.00413822	0.00694895
IGKV2-30	150.318	25.4015	-2.56503	0.0289079	0.040119
CKS1BP7	0.141053	0.437312	1.63243	4.38955e-09	3.06853e-08
LGI4	3.09327	0.810891	-1.93155	2.79049e-10	2.74333e-09
AC010201.1	0.104077	0.226422	1.12137	5.56622e-05	0.000142633
PARP9	5.33986	11.3727	1.0907	1.14102e-11	1.61698e-10
DIAPH3	0.701612	2.29017	1.70671	1.92043e-13	4.50388e-12
AC010627.1	0.0443247	0.206034	2.2167	5.78667e-05	0.000147685
IGHV3-72	87.9721	20.4697	-2.10356	0.0186599	0.0270714
AC090695.1	0.0843728	0.250917	1.57236	5.80213e-09	3.93735e-08
IKBIP	1.6802	3.6544	1.121	4.62503e-14	1.3278e-12
AC138832.1	0.0450333	0.113372	1.332	0.000402086	0.000846426
SNORD116-1	0.627514	0.226601	-1.4695	0.007746	0.0122445
RNU6-711P	0.17914	0.61659	1.78322	8.90554e-06	2.76014e-05
AL136231.1	0.0370776	0.120179	1.69657	7.90009e-06	2.47675e-05
ARC	7.96101	0.806347	-3.30348	1.19085e-06	4.55716e-06
CKS1BP3	0.139725	0.526108	1.91277	1.3329e-10	1.42844e-09
CHAF1A	2.63658	6.52659	1.30766	2.62327e-14	8.25137e-13
IQCH	0.152368	0.396399	1.37939	1.65475e-07	7.81248e-07
RAD51AP1P1	0.0287386	0.110945	1.94879	1.61016e-05	4.71456e-05
H2BC15	0.191126	0.494384	1.37111	2.60692e-09	1.9395e-08
AC112694.2	0.174842	0.4961	1.50458	1.2628e-09	1.02467e-08
AC091117.2	0.053698	0.121572	1.17887	0.00179819	0.00326701
RNU7-12P	0.181514	0.405639	1.16012	0.000726344	0.00144337
MICU3	1.30157	0.55322	-1.23433	4.67634e-05	0.000122048
EBLN2	0.518066	1.06845	1.04432	2.64842e-08	1.52758e-07
MTND4P6	0.0336137	0.13596	2.01606	0.00082624	0.00162264
IGHV3OR16-13	42.6669	4.79845	-3.15248	0.0274297	0.0382849
AC138409.2	0.218224	0.479398	1.13541	5.16119e-09	3.5421e-08
SNORD83A	0.477788	1.02111	1.0957	9.41957e-05	0.000228912
AC008543.1	0.0844803	0.194296	1.20157	3.30927e-09	2.3919e-08
PCDH10	0.626391	0.213235	-1.55462	0.000418696	0.000877573
AC006023.1	0.0951065	0.198363	1.06053	0.00179672	0.00326501
ATAD2	1.92839	9.84266	2.35165	9.98818e-19	1.26717e-15
TUB	1.36066	0.64997	-1.06586	5.06832e-05	0.000131186
AC092803.1	0.309401	0.668568	1.1116	1.0291e-05	3.1413e-05
AC100793.4	0.395738	0.166916	-1.24542	0.000139355	0.000325561
SLCO4A1-AS1	0.580821	4.56113	2.97323	4.55859e-08	2.47504e-07
AC108676.1	0.0445573	0.366294	3.03927	8.85313e-11	9.84449e-10
SH3TC2	0.123852	0.281985	1.187	1.59956e-07	7.58148e-07
FAM201A	0.320153	0.777563	1.2802	0.000520331	0.00106817
MYO1B	2.90408	8.94991	1.62379	1.44843e-16	1.39816e-14
MIR1296	0.24621	0.512366	1.05729	0.00588028	0.00953515
AL136418.1	0.164544	1.06091	2.68875	4.60955e-07	1.96118e-06
ASS1	28.2736	74.1474	1.39094	7.46948e-06	2.35116e-05
SCAT2	0.170382	0.825367	2.27626	1.17137e-13	2.94148e-12
PPIAP91	0.0368012	0.128859	1.80796	3.98504e-07	1.72073e-06
ARHGEF2-AS1	0.185865	0.565141	1.60436	0.0018566	0.00336189
PARP14	4.59605	14.4326	1.65087	2.00903e-16	1.73219e-14
KIF23	0.893978	5.07163	2.50414	7.94333e-18	2.58081e-15
SRPK1	7.2762	16.081	1.1441	1.18697e-14	4.20523e-13
AC018665.1	0.98032	2.41482	1.30059	2.26851e-09	1.71893e-08
AC008429.4	0.139724	0.28999	1.05342	0.000422088	0.000883784
AC023813.3	0.0553155	0.158098	1.51506	1.03335e-05	3.15319e-05
RPL6P2	0.0627082	0.143663	1.19596	1.32176e-05	3.94337e-05
AL031666.3	0.0958464	0.261371	1.44731	6.73643e-05	0.000169473
AC010326.4	1.90569	4.65997	1.29	9.08093e-12	1.32858e-10
SPATA3-AS1	0.0212515	0.140222	2.72208	1.76536e-11	2.37659e-10
TFAP2A-AS1	0.183938	0.561622	1.61038	4.28188e-07	1.83553e-06
SFRP5	6.90008	2.37733	-1.53727	1.03442e-07	5.1487e-07
STYXL2	0.029008	3.54223	6.93206	0.00214306	0.00383088
AC124916.2	0.0860313	0.215958	1.32782	0.00174795	0.00318659
AC006529.1	0.0398423	0.140843	1.82171	7.30783e-10	6.39183e-09
MYL6	250.066	119.306	-1.06764	3.77978e-09	2.69254e-08
ISG15	33.0587	81.3193	1.29857	4.09183e-06	1.37177e-05
AC008870.2	0.208011	0.557751	1.42297	4.70275e-11	5.63114e-10
AC114755.1	0.0766914	0.194128	1.33987	0.0021892	0.00390549
TYMSOS	1.0139	2.26527	1.15976	6.73899e-06	2.14428e-05
AOC4P	0.32958	0.151312	-1.1231	0.0205019	0.0294629
RNY3P13	0.161704	0.337219	1.06033	0.00550081	0.00897389
CSF2RA	1.18581	2.45822	1.05174	2.44336e-05	6.84788e-05
MMP3	0.582648	19.9611	5.09842	7.28835e-10	6.37689e-09
TCEAL7	4.27405	1.54257	-1.47027	3.37762e-05	9.13013e-05
ISM2	0.0390967	0.192793	2.30193	0.0357052	0.0484899
KYNU	0.473633	0.954369	1.01078	0.00116961	0.0022191
AC067930.4	0.127124	0.616344	2.2775	4.94662e-10	4.53658e-09
AL359837.1	0.0899858	0.218753	1.28153	1.57174e-05	4.61731e-05
AL161669.3	0.189037	0.736088	1.96121	0.0105861	0.016234
SFTPA2	0.146733	0.718332	2.29145	0.0162867	0.0239333
KRR1P1	0.191537	0.501301	1.38805	1.21765e-07	5.9474e-07
AC097493.1	0.0736333	0.23455	1.67146	0.000531666	0.00108917
LINC01474	0.10088	0.330131	1.7104	0.00140149	0.00260999
AC245884.12	0.209975	0.829578	1.98216	8.42127e-05	0.000207031
AC007598.1	0.0757147	0.156403	1.04662	0.0130137	0.0195407
AC008083.2	0.0454302	0.249001	2.45443	1.1079e-06	4.27716e-06
MUC16	0.068976	0.49522	2.8439	8.26427e-05	0.000203454
AC026771.1	0.0742849	0.175677	1.24178	1.18703e-05	3.57586e-05
RPL29P25	0.0553494	0.115397	1.05997	0.00224652	0.00399838
RNU6-882P	0.218364	0.493759	1.17707	0.00209401	0.00374948
ASAP1-IT2	0.114151	0.310613	1.44418	9.73952e-08	4.87656e-07
H4C13	0.120053	0.321812	1.42254	0.000313169	0.000674927
AC144831.1	0.660998	0.294525	-1.16626	1.72154e-05	5.00768e-05
PPP1R26-AS1	0.190242	0.590491	1.63408	6.94745e-14	1.87153e-12
RCN1P2	1.30643	3.83002	1.55172	9.38263e-12	1.36373e-10
AC015921.1	0.0644519	0.138725	1.10594	0.000196324	0.000442722
SNRPN	11.0932	4.49635	-1.30285	2.32506e-10	2.32524e-09
RNU6-834P	0.215446	0.676105	1.64992	4.0485e-06	1.35981e-05
STK32B	1.06102	0.520117	-1.02855	3.79476e-06	1.28316e-05
AL121906.2	0.213893	0.454307	1.08678	3.21951e-05	8.75018e-05
PPIAP8	0.119734	0.269023	1.1679	3.92086e-05	0.00010448
RPL23AP50	0.0670273	0.14612	1.12434	4.33658e-05	0.000114052
AL445223.1	0.0405793	0.133628	1.7194	9.70675e-07	3.80137e-06
AL157871.3	0.376119	0.972964	1.3712	3.07809e-07	1.36474e-06
TMEM108	0.571219	0.235844	-1.27621	8.63001e-08	4.37944e-07
AC006946.1	0.0618991	0.226253	1.86995	3.74481e-08	2.08504e-07
STRA8	0.0132509	0.235564	4.15196	0.00649274	0.0104349
AC245100.2	0.127236	0.373897	1.55513	1.75676e-10	1.81409e-09
MRGBP	3.58132	9.09659	1.34483	4.75292e-15	2.01315e-13
AP002907.1	0.25652	0.702305	1.45303	2.01144e-09	1.54792e-08
AC141557.2	0.0797644	0.569022	2.83467	7.14779e-13	1.40644e-11
LY6G5B	0.346215	0.705139	1.02624	1.00022e-06	3.89932e-06
CHRM4	0.979706	0.421246	-1.21768	2.34354e-05	6.60287e-05
PMEPA1	7.12479	38.6831	2.44078	3.6799e-14	1.10034e-12
AC012360.1	0.0702904	0.142724	1.02183	0.00305601	0.00528278
PPIAP73	0.0528384	0.161803	1.61458	1.24467e-07	6.05669e-07
MRAP-AS1	0.0669728	0.15643	1.22387	3.27381e-05	8.88649e-05
SNRPA1	4.23051	8.99181	1.08778	1.8546e-15	9.42945e-14
BNIP3P26	0.0602198	0.123306	1.03393	0.00229735	0.00407985
ENPP7P7	0.148773	0.34443	1.2111	0.000740393	0.00146877
SHISA3	5.74466	2.8697	-1.00132	7.20028e-06	2.27449e-05
MTND5P28	0.0432631	0.210821	2.28481	4.11432e-12	6.61246e-11
Z98884.2	0.454024	1.29784	1.51527	8.88509e-12	1.30351e-10
NCLP1	0.150628	0.457683	1.60336	2.90546e-11	3.68605e-10
RN7SL706P	0.0229251	0.158335	2.78798	1.28999e-06	4.9034e-06
AC092171.5	0.492835	1.12092	1.18551	9.01765e-07	3.55765e-06
CENPJ	1.17654	2.48203	1.07697	1.91611e-10	1.9544e-09
RNU6-82P	0.106647	0.220838	1.05014	0.0222011	0.031691
LINC00649	0.442098	0.904513	1.03278	1.07436e-06	4.15552e-06
CENPM	3.38274	7.26372	1.10252	5.33909e-07	2.23408e-06
GUCA2B	14.7213	0.906539	-4.02139	0.000239212	0.00052959
GPRASP1	2.9795	1.13588	-1.39126	0.000698361	0.00139192
LDC1P	0.0249576	0.128185	2.36068	8.47669e-06	2.64074e-05
Z82173.1	0.0523421	0.105115	1.00593	0.00641061	0.0103135
KCNC3	0.349043	1.21752	1.80247	1.17084e-10	1.26649e-09
CHCHD2P11	0.139812	0.300156	1.10222	0.000315586	0.000679752
RN7SL19P	0.11159	0.313405	1.48982	1.98536e-06	7.18668e-06
CRHBP	0.388992	0.143595	-1.43774	2.24758e-05	6.35951e-05
ADH1C	107.003	37.2423	-1.52264	0.00227276	0.00404131
RN7SL449P	0.0845931	0.205504	1.28055	0.000178379	0.000407194
RNA5SP395	0.146241	0.473348	1.69456	1.75918e-06	6.45834e-06
VIP	16.2484	2.55668	-2.66795	2.62685e-05	7.31061e-05
YTHDF2P1	0.0588369	0.151542	1.36493	8.81833e-08	4.46236e-07
GOLGA8B	0.798825	1.75024	1.1316	7.06234e-05	0.000176737
AC002546.1	0.53731	0.163765	-1.71413	1.82152e-05	5.26172e-05
RNU6-748P	0.0479272	0.307078	2.67969	1.33815e-06	5.06478e-06
LINC00857	1.63448	3.6732	1.16821	7.43966e-07	2.99498e-06
AC005790.1	0.262472	0.106382	-1.30292	2.32117e-05	6.54743e-05
DBR1	4.11362	8.61807	1.06696	6.15876e-10	5.50056e-09
LINC02195	0.223172	1.05487	2.24084	2.10755e-08	1.24804e-07
AC129507.2	0.321872	0.658039	1.03169	0.000470933	0.000976921
PDGFRB	9.28138	27.7839	1.58184	5.95644e-11	6.94493e-10
SP6	1.51266	3.19228	1.0775	0.000936925	0.00182121
RPL23AP48	0.164285	0.353377	1.105	1.64982e-05	4.8192e-05
TMSB10P1	1.9207	4.37443	1.18746	1.80868e-05	5.2269e-05
ACYP1	1.94814	4.7158	1.2754	1.12164e-12	2.09556e-11
TFAP2A	1.6745	3.40877	1.02552	3.5727e-07	1.56014e-06
AC004009.3	0.0249534	0.113332	2.18325	0.000475574	0.000985628
ANKRD10-IT1	2.30187	8.38104	1.86432	2.59166e-14	8.17124e-13
TREH	5.95251	0.512747	-3.53718	0.000104352	0.000250804
CBX3P9	0.271597	0.667809	1.29797	4.93092e-11	5.85949e-10
MTND3P5	0.0116307	0.118398	3.34763	1.10863e-07	5.47471e-07
MIR6719	0.112222	0.308319	1.45806	0.00225154	0.00400678
AC079447.1	0.152295	0.338629	1.15284	4.03593e-11	4.93236e-10
AC032044.2	0.369654	0.749502	1.01976	0.000212031	0.00047482
BICC1	1.39409	3.04375	1.12652	0.000131367	0.000308576
MMS22L	0.274587	0.929139	1.75863	3.80351e-17	6.25513e-15
BOLA2P2	0.160214	0.349692	1.12608	5.85164e-06	1.89198e-05
EIF4A1P6	0.0485691	0.110201	1.18202	3.84027e-05	0.000102538
TBL1XR1	7.45243	16.1772	1.11818	2.24112e-15	1.10366e-13
AC003965.2	0.342339	2.25248	2.71802	5.3252e-11	6.26929e-10
RNU6-388P	0.13646	0.377115	1.46653	4.19631e-05	0.000110863
IGHV3-16	1.86129	0.188799	-3.30138	0.00470976	0.00780234
AC034229.4	0.133582	0.413564	1.63038	1.53171e-06	5.70421e-06
RNU6-762P	0.192393	0.911545	2.24426	4.73191e-10	4.3622e-09
SLAMF8	2.16404	6.43873	1.57305	1.96695e-08	1.17207e-07
TMEM81	0.596515	1.2235	1.03639	4.09269e-13	8.65376e-12
IGBP1-AS2	0.0817625	0.197493	1.27229	2.08208e-06	7.50924e-06
CHKB-CPT1B	0.102528	0.21354	1.05849	6.2135e-06	1.9923e-05
MXRA7	19.6378	8.66179	-1.1809	0.0140657	0.0209596
AL022316.1	0.13697	0.756635	2.46574	1.57904e-09	1.24657e-08
ZNF468	1.99037	5.18938	1.38253	1.43896e-12	2.60795e-11
AC026740.1	0.394259	1.57614	1.99918	1.30054e-09	1.05124e-08
AC011933.4	0.069389	0.207672	1.58153	4.59439e-05	0.000120074
PFN1P3	0.1203	0.327541	1.44504	4.89534e-07	2.06789e-06
RNU6-199P	0.42812	1.52375	1.83154	3.60672e-08	2.01574e-07
AC116917.1	0.640955	0.216467	-1.56608	0.0312164	0.0429359
AL604028.2	0.422282	0.98789	1.22614	7.36075e-10	6.42757e-09
HMGA1P2	1.09159	2.53064	1.21307	3.59074e-10	3.40443e-09
PDGFB	3.37559	7.40218	1.13281	2.13108e-09	1.62683e-08
SRCIN1	0.317046	1.43847	2.18177	1.25853e-06	4.79476e-06
AL021807.1	0.316678	1.15445	1.86612	1.26793e-05	3.79726e-05
DBIP1	0.0771726	0.16676	1.11162	0.0017696	0.00322253
MFSD4A	16.7316	4.11513	-2.02357	0.0305549	0.0421391
RTL5	2.81483	1.21163	-1.2161	5.98782e-06	1.92969e-05
[truncated: 6,834 more rows]
