# Supplementary material for: The predictive effect of immune therapy and chemotherapy under T cell-related gene prognostic index for Gastric cancer
Source: Front Cell Dev Biol. 2023 May 18;11:1161778. doi: 10.3389/fcell.2023.1161778 (PMC10232754; doi:10.3389/fcell.2023.1161778)
Supplement: Supplementary file 1 [file DataSheet1.zip › Supplementary Material/Supplementary Table 1b.XLSX]

## Sheet: Sheet1
Supplementary Table S1B: Differential expression immune-related genes in GC from the TCGA cohort
gene	conMean	treatMean	logFC	pValue	fdr
CTSB	72.7797	168.935	1.21486	7.37927e-12	1.10511e-10
FCER1G	33.6036	74.5059	1.14874	6.99167e-06	2.21578e-05
HLA-DOA	4.02021	8.36866	1.05773	0.0124398	0.0187697
HSPA2	11.6116	2.94914	-1.9772	1.42148e-05	4.2121e-05
HSPA6	1.02421	3.68403	1.84678	0.000131367	0.000308576
HSP90AA1	88.5315	227.109	1.35912	2.57426e-18	1.59496e-15
HSP90AB1	199.814	477.422	1.25661	1.47699e-18	1.31167e-15
ICAM1	9.43576	23.2536	1.30125	1.95948e-07	9.08378e-07
IFNG	0.172279	0.749624	2.12142	2.84208e-07	1.27152e-06
KIR2DS4	0.0388094	0.137122	1.82098	0.00061954	0.00124845
MICB	1.36502	4.26072	1.64218	2.79049e-10	2.74333e-09
PSMD3	16.242	38.1489	1.23191	1.59282e-12	2.84422e-11
TAP1	21.8587	51.3049	1.23089	2.57422e-06	9.07533e-06
TAP2	3.29563	7.59096	1.20373	6.47663e-11	7.47943e-10
SEM1	4.35354	8.80912	1.01681	7.14563e-10	6.27055e-09
IFI30	0.376608	0.945539	1.32807	6.03767e-10	5.40873e-09
PROCR	11.3945	22.9745	1.01169	0.000144463	0.000336374
ULBP3	0.795058	2.24904	1.50018	1.26849e-06	4.82789e-06
ULBP2	0.778811	2.67447	1.77991	4.52224e-10	4.1892e-09
ULBP1	0.0319381	0.414972	3.69966	1.86425e-12	3.26633e-11
HAMP	0.091882	0.364181	1.9868	1.34194e-08	8.35716e-08
DEFB4A	4.59851	2.04341	-1.17019	0.000318045	0.000684447
CXCL16	28.7595	72.5829	1.33559	3.19709e-11	3.98955e-10
CXCL8	4.26019	49.0313	3.52471	4.07879e-11	4.96878e-10
CXCL10	4.43143	41.1384	3.21464	6.28222e-10	5.60331e-09
CXCL9	4.16285	45.2803	3.44324	4.07879e-11	4.96878e-10
CXCL5	12.2287	72.6448	2.57059	0.000747777	0.00148198
CXCL11	1.00251	10.6148	3.40438	5.41206e-10	4.91104e-09
CXCL6	0.506116	4.14369	3.03337	3.58764e-09	2.57494e-08
CXCL1	8.45354	63.027	2.89834	5.30738e-11	6.25384e-10
CXCL12	17.3736	7.51751	-1.20857	1.03449e-07	5.1487e-07
CXCL3	5.89865	18.0335	1.61222	8.25806e-07	3.29407e-06
DEFA6	224.122	11.4845	-4.28653	0.0176047	0.0256859
DEFA5	621.722	15.7881	-5.29936	0.00161584	0.00296665
LCN1	0.00705271	0.463734	6.03898	4.09148e-09	2.89446e-08
S100A8	809.682	92.6929	-3.12683	0.00108869	0.00208324
LCN6	0.397435	0.117925	-1.75285	1.7288e-11	2.33606e-10
S100A12	10.5909	4.03372	-1.39264	3.1556e-07	1.39495e-06
CCR10	1.56626	0.688337	-1.18613	3.40045e-06	1.16476e-05
PENK	3.90559	0.552205	-2.82227	0.00334431	0.00573389
MMP12	5.54437	33.2779	2.58547	1.30396e-07	6.30952e-07
TMSB15A	0.179468	0.66293	1.88513	1.34193e-08	8.35716e-08
S100B	9.35977	2.24916	-2.05708	1.05753e-11	1.51151e-10
S100A7	21.4002	99.7085	2.22009	9.20224e-05	0.000224285
LCN12	0.15576	0.957257	2.61958	1.87983e-08	1.12545e-07
S100A5	0.305205	0.896837	1.55507	9.90889e-08	4.95298e-07
S100A3	0.836204	2.15408	1.36515	1.65475e-07	7.81248e-07
S100A7A	0.0226385	0.279801	3.62755	0.00414838	0.00696283
ZC3HAV1L	2.35529	5.45647	1.21206	1.56163e-10	1.63477e-09
AZU1	0.0331899	0.516297	3.95939	0.00037538	0.000795361
LCN1P1	0.028884	0.132382	2.19637	1.35843e-05	4.04598e-05
SLC22A17	8.41008	2.63551	-1.67404	1.08648e-08	6.91329e-08
PF4V1	0.0748618	0.338138	2.17531	2.84107e-05	7.82828e-05
MMP9	6.43224	21.0871	1.71297	7.57715e-08	3.89862e-07
ANOS1	0.503584	1.83562	1.86596	3.12555e-09	2.28139e-08
FABP6	0.699177	2.67185	1.93411	4.03021e-06	1.35434e-05
TLR2	1.14606	3.1366	1.45252	3.85238e-10	3.62028e-09
PLAU	5.26898	27.1175	2.36363	2.81067e-15	1.323e-13
PAEP	0.0403969	1.26121	4.96442	6.29831e-09	4.24165e-08
OBP2A	0.00528711	0.1191	4.49355	4.10274e-07	1.76584e-06
IFNL1	0.0594756	0.222321	1.90227	0.000378733	0.000802019
SFTPA2	0.146733	0.718332	2.29145	0.0162867	0.0239333
LBP	0.0659076	1.79762	4.7695	7.14441e-07	2.89037e-06
RBP4	3.79837	19.9283	2.39137	0.0362656	0.0491773
NOX4	0.161886	0.624792	1.9484	4.54857e-12	7.20898e-11
LTF	141.588	24.7464	-2.51641	0.0197883	0.0285282
FABP4	14.077	4.41368	-1.67328	9.38263e-12	1.36373e-10
R3HDML	0.0317233	0.333439	3.3938	1.8626e-11	2.49114e-10
RBP7	5.1602	2.2978	-1.16717	3.19605e-08	1.80784e-07
OBP2B	0.00941279	1.17129	6.95926	1.8303e-06	6.68899e-06
RBP2	417.046	8.93171	-5.54513	0.0324073	0.0444215
CETP	0.469584	1.02513	1.12635	5.57611e-10	5.04444e-09
BPIFA1	0.0143511	1.4923	6.70024	0.00123713	0.00233492
PI15	0.517638	1.86203	1.84686	0.00391979	0.00661794
NOX1	0.18594	4.93235	4.72936	3.05098e-12	5.02996e-11
PMP2	0.650705	0.0845835	-2.94355	4.52382e-11	5.44125e-10
CTSG	2.54952	1.06885	-1.25417	3.04171e-11	3.83336e-10
AEN	2.87042	5.90014	1.03949	1.39488e-10	1.48412e-09
CYBB	7.24517	14.5888	1.00977	0.000496589	0.0010248
BPIFA2	0.0436352	0.937992	4.42601	2.55052e-06	9.00848e-06
TFRC	10.7865	30.6708	1.50764	4.43807e-11	5.34553e-10
IDO1	1.44255	20.6554	3.83983	3.85286e-08	2.13761e-07
GDF15	5.61534	43.7	2.96019	5.12157e-15	2.12869e-13
ADIPOQ	1.29926	0.454392	-1.51569	6.2033e-10	5.53848e-09
STAT1	20.3623	62.7706	1.62419	9.5784e-14	2.46558e-12
IFNL2	0.00647595	0.12955	4.32228	1.98407e-07	9.18818e-07
SEMG1	0.150928	1.53674	3.34794	0.00229697	0.00407945
CCL20	10.9999	52.1466	2.24508	6.27148e-05	0.000158675
CHIT1	0.0867753	1.24814	3.84635	2.33763e-07	1.06497e-06
PGC	6075.09	1033.63	-2.55519	0.0117171	0.0177842
VEGFA	5.62922	13.4927	1.26117	7.02916e-09	4.68057e-08
ISG15	33.0587	81.3193	1.29857	4.09183e-06	1.37177e-05
F2R	6.05448	21.8184	1.84947	2.38681e-15	1.16039e-13
IL27	0.0540954	0.170819	1.65889	5.37168e-07	2.24737e-06
MAPT	0.987153	0.331007	-1.57641	0.0001463	0.000340412
CST4	0.0143172	1.81903	6.98928	5.49616e-17	7.5471e-15
CSRP1	124.581	38.5007	-1.69413	7.99743e-07	3.19873e-06
JUN	144.729	65.0282	-1.15422	0.000215427	0.000481494
BST2	54.2721	111.516	1.03896	4.83604e-05	0.000125748
TPM2	276.056	68.6506	-2.00762	0.000404111	0.000850085
AHNAK	91.3192	41.5955	-1.13449	2.26055e-07	1.03321e-06
FGF2	3.49958	1.24664	-1.48913	0.000129708	0.000305136
MSR1	0.755387	3.70186	2.29296	1.4228e-12	2.58745e-11
DLL4	1.71914	4.11964	1.26083	2.44994e-11	3.17159e-10
SLC11A1	0.39774	1.59917	2.00743	5.54734e-12	8.60258e-11
SEMG2	0.0134347	0.26356	4.29409	2.80644e-05	7.74249e-05
DES	1414.67	381.805	-1.88955	6.22573e-09	4.19489e-08
TNFRSF10A	2.89668	7.01905	1.27688	6.39936e-12	9.74798e-11
TNFRSF10B	4.62555	15.0816	1.70509	5.56683e-18	2.14693e-15
TNFSF11	0.159633	1.05529	2.72481	2.49906e-14	7.91676e-13
KNG1	0.0107697	0.155335	3.85033	7.53798e-10	6.54586e-09
KLRK1	0.0634094	0.134493	1.08476	0.00538831	0.00881167
KCNH2	9.79136	4.03528	-1.27884	0.00107077	0.00205338
CLDN4	37.0428	96.2362	1.37738	4.23439e-09	2.97345e-08
RNASE3	0.0408542	0.260914	2.67502	0.00121437	0.00229619
PTX3	1.40241	0.592169	-1.24383	3.23513e-07	1.42652e-06
MASP1	0.51878	0.192879	-1.42742	6.47728e-08	3.38833e-07
PROC	0.486736	1.91393	1.97533	5.4913e-05	0.000140903
ABCC4	1.82993	3.96475	1.11544	1.74912e-06	6.42494e-06
PLSCR1	11.5737	23.7066	1.03444	3.26166e-12	5.34752e-11
PDGFRB	9.28138	27.7839	1.58184	5.95644e-11	6.94493e-10
PCSK2	1.19312	0.273338	-2.12598	5.91677e-13	1.19896e-11
AQP9	0.760067	2.46527	1.69755	0.000243604	0.00053833
BIRC5	2.85085	9.72627	1.77049	5.15502e-13	1.06218e-11
TNFSF4	0.411275	1.28873	1.64778	4.23439e-09	2.97345e-08
NOS1	0.671759	0.113429	-2.56616	4.35267e-07	1.86349e-06
CCL15	1.70143	3.99224	1.23045	4.47755e-06	1.48843e-05
CCL14	0.980093	0.411905	-1.25061	1.42007e-07	6.81809e-07
CCL18	6.14432	29.2988	2.25351	3.47116e-05	9.3564e-05
CCL26	0.687809	3.8145	2.47141	0.00166411	0.00304752
CCR8	0.0874883	0.585523	2.74257	6.2642e-13	1.25765e-11
CCL21	118.319	47.5928	-1.31386	1.01859e-08	6.52809e-08
CCL7	0.0336689	0.777062	4.52854	7.90751e-13	1.53663e-11
CCL3	0.800328	3.43942	2.1035	1.09089e-09	9.00632e-09
CCL3L3	0.654499	2.44106	1.89904	1.55267e-07	7.3789e-07
CCL4L2	2.2495	5.04651	1.16568	1.18865e-05	3.57836e-05
CCR1	2.33214	4.82103	1.04769	2.84506e-05	7.83604e-05
TAFA5	0.69607	2.41584	1.79522	1.07071e-07	5.31008e-07
TAFA4	5.95991	0.39875	-3.90173	1.94213e-05	5.57808e-05
CRP	0.0176536	0.933649	5.72485	0.000115316	0.00027421
CD86	1.78053	3.6769	1.04618	8.03698e-06	2.51375e-05
OLR1	0.308815	3.25564	3.39813	8.87434e-16	5.36123e-14
RNASE2	0.547607	2.79384	2.35104	3.37186e-07	1.48264e-06
LYN	8.20113	16.5752	1.01513	7.91347e-08	4.05054e-07
VAV2	5.28371	13.347	1.33689	1.12164e-12	2.09556e-11
RAC3	1.90851	5.2262	1.45332	0.00221419	0.00394507
KRAS	6.58975	16.2018	1.29785	1.04078e-06	4.03911e-06
FOS	214.857	95.3392	-1.17223	4.03122e-05	0.000106983
CARD11	3.16477	7.21742	1.18938	3.44755e-05	9.30311e-05
NFKBIE	4.90043	10.049	1.03607	2.69637e-08	1.55088e-07
PRKCB	5.49102	2.6604	-1.04543	0.000406513	0.000854666
IFITM1	53.5617	148.193	1.4682	3.28917e-07	1.44867e-06
IGHA1	16197	1937.18	-3.0637	0.00347659	0.00593168
IGHA2	2671.4	390.688	-2.7735	0.00322326	0.00554349
IGHD2-15	3.98844	1.00257	-1.99212	0.0238699	0.033807
IGHD3-16	3.64726	0.946754	-1.94575	0.0178626	0.026038
IGHG4	85.5938	252.888	1.56292	0.00029958	0.000648158
IGHJ1	10.9112	3.03984	-1.84374	0.0289787	0.0402068
IGHV3-16	1.86129	0.188799	-3.30138	0.00470976	0.00780234
IGHV3-35	20.1866	1.71148	-3.56008	0.0109966	0.0167989
IGHV3-38	7.83655	0.89421	-3.13153	0.0186868	0.0271073
IGHV3-72	87.9721	20.4697	-2.10356	0.0186599	0.0270714
IGKV1-13	11.1492	2.20071	-2.3409	0.0152553	0.0225745
IGKV1-17	529.028	55.3953	-3.25551	0.0270111	0.0377444
IGKV1-33	60.1585	5.46289	-3.46103	0.00413822	0.00694895
IGKV1-37	1.59027	0.135054	-3.55766	0.000865696	0.00169264
IGKV1-39	94.8818	13.5212	-2.81091	0.0128859	0.0193714
IGKV1-9	376.835	71.7594	-2.3927	0.0333056	0.0455133
IGKV1D-12	33.0584	3.99176	-3.04992	0.0171358	0.0250704
IGKV1D-17	12.778	2.15539	-2.56764	0.0222924	0.0318009
IGKV1D-33	53.7783	4.94883	-3.44186	0.00764923	0.0121066
IGKV1D-37	2.48386	0.169305	-3.87489	0.00116154	0.00220678
IGKV1D-39	102.897	12.2145	-3.07453	0.0111544	0.0170154
IGKV1D-42	14.4018	1.02602	-3.81112	0.00533405	0.00873178
IGKV1D-8	48.8063	5.8353	-3.06419	0.022779	0.0324111
IGKV2-28	46.6442	4.62749	-3.33339	0.0122165	0.0184728
IGKV2-30	150.318	25.4015	-2.56503	0.0289079	0.040119
IGKV2-40	4.39534	0.423768	-3.37463	0.000327301	0.000702882
IGKV2D-24	16.5026	2.77156	-2.57393	0.0182499	0.0265559
IGKV2D-28	35.0768	3.70138	-3.24438	0.00683678	0.010937
IGKV2D-29	157.133	16.2071	-3.27729	0.0292534	0.0405384
IGKV2D-30	33.3033	2.5191	-3.72469	0.00166388	0.00304752
IGKV3-7	33.3708	3.02524	-3.46346	0.0237714	0.0336836
IGKV3D-11	47.8635	6.87748	-2.79898	0.0276677	0.038557
IGKV3D-15	68.1414	6.51814	-3.386	0.0162897	0.0239351
IGKV3D-7	16.0853	1.1863	-3.76121	0.000601123	0.00121529
IGKV6D-41	2.45155	0.338588	-2.85609	0.00160397	0.00294711
IGLC6	11.9977	2.1237	-2.4981	0.0136948	0.0204574
IGLJ1	3.55362	0.79707	-2.15651	0.00127506	0.00239852
IGLV1-36	46.9896	13.5673	-1.79221	0.0355701	0.0483302
IGLV1-50	22.4803	1.8271	-3.62103	0.00130485	0.00244585
IGLV2-18	81.435	12.669	-2.68434	0.0155045	0.0229102
IGLV2-33	6.27485	0.478419	-3.71324	0.00722775	0.0114969
IGLV2-8	296.095	43.3013	-2.77358	0.029023	0.040243
IGLV3-10	359.925	66.6584	-2.43284	0.0357111	0.0484899
IGLV3-16	26.2282	2.76718	-3.24463	0.0220795	0.0315326
IGLV3-22	1.48111	0.684355	-1.11386	0.0195074	0.0281613
IGLV3-32	1.3378	0.173765	-2.94465	0.000308059	0.000664774
IGLV4-3	33.6496	1.22962	-4.7743	0.0033439	0.00573356
IGLV5-37	20.58	4.10115	-2.32714	0.015833	0.0233348
IGLV7-43	233.655	29.0472	-3.00791	0.0240713	0.0340469
IGLV7-46	553.532	57.6915	-3.26224	0.0336305	0.0459385
IGLV8-61	190.544	46.9964	-2.0195	0.0261555	0.0366906
C3	42.2092	93.9347	1.1541	0.0128864	0.0193714
CKLF	4.23985	9.41239	1.15055	1.62697e-10	1.69518e-09
CMA1	1.6628	0.428869	-1.95501	1.264e-12	2.3321e-11
CXCL17	225.56	73.028	-1.62699	6.87884e-05	0.000172502
EDN1	4.34122	9.77196	1.17055	2.52961e-05	7.06436e-05
EDN2	2.75798	0.729238	-1.91915	6.06548e-05	0.000154076
EDN3	9.18115	2.33117	-1.97762	0.00105309	0.00202259
FGF10	2.05149	0.980364	-1.06528	6.10746e-05	0.000154997
SAA2	0.622363	6.55555	3.39689	0.000737218	0.00146301
SEMA4F	0.623983	1.29057	1.04843	4.56769e-10	4.22543e-09
SEMA5B	0.145141	0.573946	1.98346	1.43896e-12	2.60795e-11
SEMA6D	3.23333	1.07459	-1.58923	0.00017996	0.000410312
SLIT2	3.28665	1.51167	-1.12047	0.00146261	0.00271186
TYMP	14.5454	37.9033	1.38176	1.43222e-07	6.87269e-07
CYSLTR1	1.52761	0.731308	-1.06272	0.000135603	0.000317602
ACKR1	25.2046	9.33696	-1.43266	4.25472e-11	5.15247e-10
GPR17	0.887072	0.326779	-1.44074	6.56847e-05	0.000165577
PTGDR2	3.2749	0.716674	-2.19206	0.000367433	0.000780447
CXCR2	3.77727	1.11287	-1.76306	0.000365247	0.0007763
PLAUR	8.62308	19.1264	1.14929	2.27959e-07	1.04084e-06
PLXNA1	4.09108	10.8386	1.40562	2.77559e-15	1.31112e-13
PLXNA3	2.54784	6.2716	1.29956	3.06297e-13	6.78336e-12
PLXNC1	1.55914	3.16456	1.02126	2.58275e-05	7.19766e-05
PLXND1	7.02642	15.0595	1.09982	3.43233e-08	1.92717e-07
AGT	6.04999	30.8179	2.34877	2.01156e-06	7.27262e-06
AMELX	0.026138	0.154264	2.56118	3.3579e-06	1.153e-05
AMH	0.174737	1.8219	3.38219	1.26923e-09	1.02937e-08
ANGPTL7	2.10365	0.383839	-2.45432	1.96516e-06	7.11904e-06
APLN	0.400226	3.47494	3.1181	3.86161e-14	1.14312e-12
ARTN	0.294526	0.619161	1.07192	0.0319048	0.043781
BDNF	0.104788	0.234819	1.16407	0.0013557	0.00253286
BMP1	2.48669	7.18391	1.53054	1.20516e-16	1.23968e-14
BMP3	3.38865	0.974409	-1.79811	0.000133751	0.000313735
BMP5	0.804256	0.365397	-1.13819	4.09313e-08	2.25617e-07
BMP6	3.25642	1.2354	-1.39831	0.000363074	0.000771865
BMP8A	0.519398	2.51059	2.27312	7.90488e-15	3.03024e-13
BTC	7.47428	2.68013	-1.47963	0.000175523	0.000401122
CCK	2.18781	1.06047	-1.04478	7.6825e-05	0.000190681
CD70	0.637918	1.91627	1.58686	0.000278575	0.000607299
CGB5	0.00678025	1.66518	7.94012	5.2059e-07	2.18625e-06
CHGA	65.1048	25.656	-1.34347	3.34404e-07	1.47139e-06
CMTM1	0.525862	1.37274	1.38431	2.75354e-14	8.61032e-13
CSF2	0.0445207	1.14766	4.68808	3.83875e-13	8.21463e-12
DKK1	2.00628	13.7209	2.77379	0.0158081	0.0232996
ESM1	0.0955268	3.19379	5.06322	3.04849e-20	4.49748e-16
FAM3B	23.0118	8.05381	-1.51463	1.50475e-05	4.44007e-05
FAM3D	85.1453	35.8912	-1.2463	0.000303222	0.000655187
FGF19	0.00662102	2.07811	8.294	8.05377e-12	1.19605e-10
FGF3	0.0201477	1.9977	6.63158	2.6016e-05	7.24413e-05
VEGFD	3.86412	0.606649	-2.67121	3.42433e-16	2.53419e-14
GCG	4.18597	1.94862	-1.10311	6.9462e-05	0.000174093
GDF10	0.967723	0.393606	-1.29784	1.18856e-06	4.55228e-06
GDF7	0.495553	0.182987	-1.4373	2.92281e-08	1.66887e-07
GHRL	17.3481	2.97171	-2.54542	0.00832117	0.0130623
GIP	22.5977	0.584456	-5.27294	0.000193373	0.000437375
GKN1	6086.82	285.532	-4.41396	5.78188e-07	2.39977e-06
GNRH2	0.0940313	0.222739	1.24414	0.000479019	0.000991996
IL11	0.236498	2.86961	3.60095	3.07038e-14	9.39162e-13
IL17B	0.536237	0.245872	-1.12496	0.000743534	0.00147435
IL17C	0.135045	1.08144	3.00144	3.89598e-05	0.000103872
IL37	0.0227486	0.422609	4.21548	2.97205e-11	3.75802e-10
IL23A	0.955594	2.21547	1.21315	1.52993e-10	1.60727e-09
IL24	1.05359	3.16471	1.58675	4.4277e-06	1.47417e-05
IFNL3	0.00325542	0.110319	5.0827	1.26567e-06	4.8206e-06
INHBA	0.67197	9.13947	3.76564	2.87544e-18	1.62959e-15
INHBB	1.54195	5.52386	1.84092	0.000726805	0.00144385
INHBE	0.058224	0.180435	1.63179	3.13948e-08	1.77962e-07
INSL6	0.0566729	0.251893	2.15208	0.0134798	0.0201678
JAG2	2.13856	4.96218	1.21433	2.49628e-10	2.47786e-09
LEFTY1	0.148143	6.91542	5.54476	0.000199993	0.000450348
LIF	1.19238	7.41004	2.63564	2.23005e-16	1.85666e-14
MDK	58.6477	144.885	1.30477	5.4267e-07	2.26576e-06
MLN	6.19804	1.04692	-2.56566	0.022066	0.0315168
NMB	3.30943	8.12467	1.29573	1.29367e-08	8.08109e-08
NPPA	0.0710132	0.142182	1.00158	0.00208871	0.0037415
NPPC	2.66434	0.399599	-2.73715	4.20023e-10	3.92641e-09
NPY	2.7193	0.814098	-1.73996	2.63368e-07	1.18645e-06
NRG2	0.884853	0.265275	-1.73795	4.15507e-09	2.92625e-08
NRG3	0.26495	0.108002	-1.29466	0.000412014	0.000864939
NRG4	0.944322	0.393094	-1.26441	0.000115638	0.000274903
OGN	25.5605	12.4857	-1.03364	3.85247e-06	1.30036e-05
OSGIN1	5.71512	2.08806	-1.45262	6.07998e-07	2.50786e-06
OSM	0.527879	2.08517	1.98189	1.5317e-06	5.70421e-06
ENDOU	9.7901	0.431255	-4.50471	4.18404e-06	1.40096e-05
PDGFB	3.37559	7.40218	1.13281	2.13108e-09	1.62683e-08
PGF	0.726121	2.01166	1.47011	6.54137e-12	9.9302e-11
PMCH	0.0224639	0.137903	2.61798	7.40043e-10	6.45799e-09
PNOC	2.17779	0.600852	-1.85778	2.02718e-06	7.3232e-06
PTN	18.817	4.95393	-1.92539	1.24437e-11	1.74029e-10
RETN	0.229599	0.601594	1.38967	0.000711185	0.00141546
RLN2	0.164517	0.361521	1.13584	0.0104755	0.0160821
SPP1	4.32437	87.6974	4.34197	6.7032e-14	1.81122e-12
SST	110.861	30.1282	-1.87956	5.00305e-07	2.10904e-06
STC1	4.46163	10.9046	1.28929	1.19706e-07	5.85392e-07
STC2	0.437824	1.7408	1.99133	3.1299e-11	3.92224e-10
TAC1	2.2015	0.593817	-1.8904	0.000120023	0.000284439
TG	0.0594849	0.129356	1.12075	0.00839834	0.0131694
TNFRSF11B	0.534072	5.62105	3.39574	6.21121e-11	7.21357e-10
TNFSF12	18.7309	8.65539	-1.11375	3.76677e-05	0.000100717
TNFSF13B	2.93462	6.13256	1.06331	1.25889e-05	3.77313e-05
TNFSF15	1.09831	3.07013	1.48302	1.49028e-09	1.18555e-08
TNFSF18	0.140377	0.494604	1.81697	9.22984e-05	0.00022482
TNFSF9	1.2197	5.44286	2.15784	7.97843e-06	2.4972e-05
TSLP	0.727992	0.197591	-1.88141	1.1344e-09	9.33103e-09
UCN	0.321404	0.930486	1.5336	3.11848e-10	3.0157e-09
UCN2	0.0771682	0.441883	2.51759	2.06644e-10	2.08934e-09
UTS2	0.0931886	0.518867	2.47714	5.39266e-06	1.75831e-05
VIP	16.2484	2.55668	-2.66795	2.62685e-05	7.31061e-05
ADCYAP1R1	1.06587	0.146557	-2.86249	1.29974e-09	1.05124e-08
ADRB2	2.31621	0.638	-1.86014	4.14368e-15	1.80977e-13
AGTR1	2.35297	0.711394	-1.72576	2.11222e-07	9.71409e-07
ANGPT1	1.74	0.780371	-1.15685	0.00706961	0.0112655
ANGPTL1	14.2074	2.5998	-2.45017	5.57611e-10	5.04444e-09
ANGPTL6	1.16457	0.433149	-1.42686	0.0267954	0.0374801
APLNR	5.27752	11.963	1.18065	3.76677e-05	0.000100717
AR	0.95444	0.353957	-1.43108	1.06695e-05	3.24384e-05
C3AR1	3.89462	8.10137	1.05668	0.00046833	0.000971975
CNTFR	6.22073	2.42699	-1.35791	1.20737e-10	1.30365e-09
CSF2RA	1.18581	2.45822	1.05174	2.44336e-05	6.84788e-05
ESRRB	0.334148	0.110601	-1.59513	0.00720324	0.0114605
ESRRG	2.69533	0.341417	-2.98086	1.34449e-12	2.46374e-11
FGFR4	3.63373	17.8441	2.29593	1.31451e-12	2.41859e-11
FGFRL1	8.14037	17.0952	1.07043	0.000276888	0.000604017
GHR	2.52613	0.721243	-1.80837	5.03573e-11	5.95746e-10
GLP2R	1.05186	0.357498	-1.55694	2.17328e-06	7.79915e-06
GPER1	5.10032	1.26624	-2.01003	2.60692e-09	1.9395e-08
IL13RA2	0.115674	0.922548	2.99556	2.7447e-08	1.57487e-07
IL17RB	1.88659	9.0523	2.2625	4.63595e-15	1.97302e-13
IL2RA	0.99336	2.64867	1.41488	6.70746e-08	3.4957e-07
LGR5	0.700089	6.19082	3.14452	1.1177e-07	5.51439e-07
LIFR	3.93746	1.93403	-1.02565	6.09276e-08	3.20291e-07
MC1R	0.210819	0.634834	1.59038	2.48379e-13	5.63176e-12
MET	4.73552	26.6237	2.49112	1.67613e-15	8.73882e-14
MLNR	2.67258	0.352662	-2.92188	0.000440234	0.000918962
NPR1	4.39087	1.65925	-1.40398	4.00045e-06	1.34554e-05
NPR3	1.0793	0.528096	-1.03122	0.000150039	0.000348139
NR2C1	1.91574	3.98144	1.05538	1.79946e-14	6.05317e-13
NR4A1	44.1187	17.6511	-1.32163	0.027338	0.0381669
NR4A3	12.4256	2.78667	-2.1567	0.0067764	0.0108463
NR5A2	1.19193	2.47045	1.05148	1.40136e-05	4.15942e-05
NR6A1	0.374384	1.07295	1.51899	1.3391e-09	1.07849e-08
OSMR	4.90724	13.3512	1.44399	6.53642e-10	5.79319e-09
OXTR	0.255863	0.735232	1.52283	8.59908e-12	1.26783e-10
PGR	0.807225	0.240224	-1.74859	5.98782e-06	1.92969e-05
PTGER3	2.03681	0.946913	-1.10501	2.54721e-05	7.11126e-05
PTH1R	1.04404	0.35623	-1.55129	2.34605e-09	1.77164e-08
PTH2R	0.0330792	0.329616	3.31679	0.00569806	0.00926901
RXRG	0.991766	0.134612	-2.8812	8.09113e-14	2.12378e-12
SSTR5	0.171132	0.83904	2.29363	0.0155587	0.0229865
TGFBR3	12.3005	4.61093	-1.41559	5.0009e-05	0.000129605
TNFRSF10C	0.876712	1.78834	1.02845	0.00912217	0.0141983
TNFRSF12A	16.3673	37.4933	1.19582	2.17248e-09	1.65369e-08
TNFRSF17	11.5833	2.0966	-2.46592	0.0223625	0.0318958
TNFRSF25	1.22799	3.76558	1.61657	2.14341e-10	2.16061e-09
TNFRSF9	0.294497	0.911931	1.63067	3.81389e-10	3.59045e-09
TUBB3	0.101016	0.510879	2.3384	1.54453e-11	2.10807e-10
VIPR2	1.38524	0.479282	-1.53119	1.68303e-07	7.93053e-07
FCGR3A	3.09691	17.6853	2.51365	1.90715e-12	3.33401e-11
PRKCG	0.135249	1.80517	3.73844	1.36543e-09	1.09737e-08
GZMB	3.96462	9.23973	1.22067	0.0139436	0.0207929
BID	3.67988	8.84579	1.26533	2.28889e-13	5.24789e-12
CTLA4	0.846295	2.07523	1.29404	5.88306e-08	3.10308e-07
TRAJ1	0.198453	0.567278	1.51526	0.0123143	0.0186016
TRAJ2	0.178808	0.767178	2.10115	2.98055e-05	8.16532e-05
TRAJ3	0.384511	0.914986	1.25072	0.00953433	0.0147725
TRAJ5	0.112883	0.400886	1.82837	0.00155504	0.0028665
TRAJ19	0.395584	0.956945	1.27445	0.00223139	0.00397331
TRAJ23	0.0970406	0.326716	1.75138	0.00189391	0.00342039
TRAJ31	0.940672	2.07949	1.14447	0.0310623	0.042746
TRAJ34	0.139456	0.496427	1.83177	0.00943752	0.0146327
TRAJ35	0.226918	0.645245	1.50768	0.00771759	0.0122068
TRAJ36	0.165591	0.484162	1.54787	0.00257893	0.00452264
TRAJ37	0.0597316	0.402679	2.75306	3.54803e-05	9.54332e-05
EFTUD2	5.1194	10.6575	1.05783	5.59331e-16	3.72542e-14
NLRC5	2.48132	6.74529	1.44277	3.08717e-10	2.99302e-09
C2	2.5597	8.59267	1.74713	1.46161e-09	1.16413e-08
C4B	1.06656	2.57166	1.26973	0.00016079	0.000370504
SKP2	3.32996	9.94654	1.57869	7.37413e-14	1.96265e-12
IFIT3	8.62666	18.8939	1.13104	4.43118e-05	0.000116288
CEACAM8	0.0364964	0.16179	2.1483	9.82225e-07	3.84039e-06
SPHK1	1.98413	4.32762	1.12507	1.03449e-07	5.1487e-07
OAS3	8.08636	23.6984	1.55123	4.25472e-11	5.15247e-10
IRAK1	21.1221	42.842	1.02027	9.71985e-11	1.07095e-09
AIM2	1.24314	2.82522	1.18437	0.00170008	0.00310762
TREM1	0.366762	1.19115	1.69944	2.52961e-05	7.06436e-05
HAVCR2	1.18909	3.79687	1.67496	1.52993e-10	1.60727e-09
ZBTB16	4.49464	0.821686	-2.45155	7.73388e-11	8.7493e-10
CLEC6A	0.0441892	0.120091	1.44236	0.000407471	0.000856613
IFITM3	239.761	490.309	1.03209	1.12733e-07	5.55587e-07
MIR181A2	0.04078	0.242619	2.57276	8.20244e-06	2.56219e-05
USP2	3.93057	0.955413	-2.04054	3.30927e-09	2.3919e-08
PRKX	2.65913	5.5192	1.05351	2.58209e-09	1.92479e-08
CCNA2	4.87304	16.247	1.73728	3.90764e-13	8.34193e-12
RIPK2	3.35896	10.5475	1.65082	2.84443e-19	1.25801e-15
TXNIP	307.522	139.741	-1.13793	1.09154e-06	4.21707e-06
MIR499A	0.124607	0.324976	1.38294	0.00439439	0.00733141
BGN	30.5672	229.696	2.90967	1.15852e-16	1.21998e-14
TRAF2	3.21004	7.37846	1.20073	6.04191e-16	3.91651e-14
PRKDC	7.13294	19.8135	1.47392	6.9583e-16	4.39296e-14
ASCC3	3.07643	6.22137	1.01598	3.29814e-12	5.40399e-11
TRIM24	3.50857	7.43669	1.08378	1.36543e-09	1.09737e-08
TRIM50	3.66464	0.467302	-2.97125	2.9138e-05	8.00057e-05
TRIM71	0.005742	0.228693	5.31572	3.89626e-05	0.000103872
VTRNA2-1	0.940918	0.345567	-1.4451	0.00193941	0.00349662
NLRC4	0.284731	0.576368	1.01739	5.43649e-08	2.89042e-07
CFTR	2.80595	7.04743	1.32861	0.000567726	0.00115417
AHSG	0.0341129	1.142	5.0651	0.000553332	0.00112887
OLFM4	225.202	801.77	1.83197	0.0112814	0.0171905
ITGAX	1.00249	4.03614	2.00939	8.93418e-13	1.71487e-11
MIR200C	0.0539884	0.229245	2.08617	0.000185083	0.00042066
P2RY14	7.25755	2.00001	-1.85948	1.05753e-11	1.51151e-10
E2F1	2.53497	10.8687	2.10013	2.67596e-16	2.08459e-14
TSC22D3	47.404	18.312	-1.37222	4.48123e-09	3.11884e-08
CLEC7A	1.06183	2.18578	1.0416	1.53715e-05	4.52467e-05
RHBDF2	3.53686	8.77434	1.31082	4.34545e-11	5.2409e-10
DUSP1	299.47	104.533	-1.51845	2.89597e-09	2.1331e-08
NTN1	17.1686	5.00252	-1.77905	9.50974e-10	7.98734e-09
MIR16-1	0.0697253	0.333461	2.25777	1.62421e-05	4.75153e-05
TRIB2	5.13327	11.3236	1.14138	1.09867e-07	5.43357e-07
APOA1	455.568	42.5424	-3.4207	0.0106428	0.0163098
TRPM2	0.760808	2.81747	1.8888	1.31825e-13	3.24291e-12
SERPINB9	4.94175	10.1685	1.04101	1.87594e-06	6.82769e-06
CD300LF	0.659961	1.8488	1.48613	5.98702e-08	3.15292e-07
IFIT2	2.18813	4.93364	1.17295	4.43118e-05	0.000116288
RGS2	63.5058	21.0424	-1.59359	2.89597e-09	2.1331e-08
FANCC	1.00534	2.0168	1.00438	1.14403e-14	4.08023e-13
APOBEC3B	1.61664	5.44139	1.75098	4.24736e-08	2.32358e-07
CDKN2A	0.912942	7.78873	3.09279	2.8873e-06	1.00712e-05
DCN	64.7223	28.5069	-1.18295	2.80913e-07	1.25825e-06
AIRE	0.0237372	0.129323	2.44576	0.00359544	0.00611645
ZFPM2	1.77844	0.777379	-1.19392	0.00941837	0.0146039
SERPINE1	7.02932	37.083	2.3993	2.6682e-11	3.42089e-10
TREM2	1.10329	9.21215	3.06173	1.55348e-15	8.16327e-14
AQP3	75.9658	18.2632	-2.05641	0.00855459	0.0133892
TREML2	0.302951	0.784808	1.37325	0.0181172	0.0263759
HSPD1	28.1662	88.8866	1.658	8.163e-18	2.62022e-15
DDX21	12.2228	33.5309	1.45591	9.35453e-18	2.89795e-15
JAM3	11.0119	5.36203	-1.03822	0.00640247	0.010301
AHR	15.5172	31.6364	1.02772	6.96805e-11	7.96751e-10
PMAIP1	2.33778	5.60564	1.26174	2.62793e-07	1.18406e-06
VLDLR	2.21223	1.0982	-1.01037	2.96506e-05	8.1254e-05
MIR23B	1.36372	0.323849	-2.07415	0.00337682	0.00577848
CDK6	2.92629	13.0358	2.15534	2.60239e-13	5.87568e-12
PIK3AP1	3.01047	9.7068	1.68901	1.23097e-11	1.72336e-10
CASP8	3.36159	6.8416	1.02519	1.22816e-12	2.27385e-11
IRAK2	2.79462	6.4716	1.21147	2.83262e-07	1.26749e-06
CD46	16.5375	33.6914	1.02664	3.20868e-13	7.03585e-12
CEBPD	124.036	61.3304	-1.01609	2.37638e-05	6.68054e-05
MMP7	4.25032	55.9076	3.7174	8.86713e-09	5.78165e-08
C4A	1.05983	2.57936	1.28318	0.000215427	0.000481494
LGALS2	10.296	34.9225	1.76207	0.017073	0.0249826
KAT2B	10.5311	4.55514	-1.20909	3.95312e-13	8.41878e-12
CD36	5.82643	1.78432	-1.70724	5.06504e-09	3.4869e-08
BCL2A1	3.74557	7.8071	1.0596	3.18791e-06	1.1013e-05
TRAIP	0.626724	1.85212	1.56328	6.01998e-14	1.65515e-12
TNIP3	0.191599	0.488348	1.34982	1.9134e-05	5.50387e-05
CAV1	52.1255	23.0825	-1.17519	0.000107763	0.000258138
CD274	0.792873	2.56904	1.69607	0.000294194	0.000637748
CARD9	0.352928	0.743385	1.07473	1.75838e-05	5.0987e-05
FCGR2A	3.13117	9.3763	1.58232	9.14323e-10	7.73805e-09
TRAF5	1.65674	3.56209	1.10438	2.15309e-08	1.27021e-07
C4BPB	1.19027	3.94616	1.72916	1.84729e-05	5.33213e-05
C4BPA	0.0905159	3.36786	5.21752	2.32224e-11	3.03315e-10
TRIB3	1.83999	10.2352	2.47576	1.66064e-10	1.72688e-09
SIGLEC11	1.13806	0.227811	-2.32068	0.000154351	0.00035715
SIGLEC9	0.546885	1.16007	1.0849	5.1366e-05	0.000132786
SIGLEC7	0.518051	1.14993	1.15038	5.31115e-05	0.000136807
RGMB	6.9227	3.24201	-1.09444	7.64329e-08	3.92658e-07
OAS2	7.97882	20.5013	1.36147	1.46926e-07	7.02641e-07
CFB	4.2963	8.98008	1.06364	0.00320699	0.00551764
ADAM10	3.90396	8.69969	1.15602	1.4036e-15	7.58514e-14
KLK1	3.6841	9.36016	1.34522	0.0213263	0.0305537
EGR1	211.421	72.9865	-1.53442	0.00584827	0.00949016
F2RL2	1.61053	6.69498	2.05555	7.97926e-11	8.99254e-10
HOXA9	0.132464	1.69147	3.67461	3.04786e-11	3.83929e-10
HMGB3	2.98199	12.3389	2.04887	1.23727e-16	1.25336e-14
PLK1	3.88308	14.1599	1.86653	4.56981e-14	1.31621e-12
WDR62	0.404435	2.05734	2.3468	1.62977e-16	1.50243e-14
YJEFN3	0.268763	0.655728	1.28676	1.23877e-07	6.03239e-07
FCGR1A	0.277787	1.51735	2.4495	1.1173e-13	2.82422e-12
UBD	4.12933	31.6995	2.94048	3.89124e-10	3.65165e-09
CD300E	0.318303	0.812855	1.3526	0.0259466	0.0364305
RAD21	19.2268	41.0215	1.09326	4.75292e-15	2.01315e-13
TPSB2	18.735	9.23711	-1.02022	6.31312e-05	0.000159623
IFI6	110.874	370.199	1.73938	5.06726e-08	2.72181e-07
GLI1	0.609648	1.35486	1.1521	0.00149455	0.00276301
SPON2	5.31673	13.3886	1.33239	5.16119e-09	3.5421e-08
C7	32.9305	12.2355	-1.42835	6.8993e-09	4.60334e-08
SLAMF8	2.16404	6.43873	1.57305	1.96695e-08	1.17207e-07
SLAMF9	0.121084	0.390722	1.69014	1.87164e-05	5.39774e-05
