# Supplementary material for: The predictive effect of immune therapy and chemotherapy under T cell-related gene prognostic index for Gastric cancer
Source: Front Cell Dev Biol. 2023 May 18;11:1161778. doi: 10.3389/fcell.2023.1161778 (PMC10232754; doi:10.3389/fcell.2023.1161778)
Supplement: Supplementary file 1 [file DataSheet1.zip › Supplementary Material/Supplementary Table 2.XLSX]

## Sheet: Sheet1
Supplementary Table S2: 173 genes in the MEblue module correlated with infiltration level of CD4+T cells
Gene
CTSB
FCER1G
HLA-DOA
HSPA6
ICAM1
IFNG
MICB
TAP1
TAP2
IFI30
PROCR
HAMP
CXCL16
CXCL8
CXCL10
CXCL9
CXCL5
CXCL11
CXCL6
S100A8
S100A12
MMP12
S100A3
PF4V1
MMP9
ANOS1
TLR2
PLAU
PAEP
IFNL1
SFTPA2
RBP4
NOX4
CETP
PI15
CYBB
BPIFA2
IDO1
STAT1
CHIT1
ISG15
F2R
IL27
CST4
BST2
MSR1
DLL4
SLC11A1
TNFSF11
PROC
ABCC4
PLSCR1
PDGFRB
AQP9
TNFSF4
CCL18
CCL26
CCR8
CCL7
CCL3
CCL3L3
CCL4L2
CCR1
CD86
OLR1
RNASE2
LYN
NFKBIE
IFITM1
C3
CKLF
SEMA5B
TYMP
CXCR2
PLAUR
PLXNC1
PLXND1
AGT
BDNF
BMP1
BMP8A
CCK
CD70
CMTM1
CSF2
FAM3B
GNRH2
IL11
IL24
INHBA
JAG2
LIF
NRG4
OSM
PDGFB
PGF
RETN
SPP1
STC1
STC2
TNFRSF11B
TNFSF13B
TNFSF15
TNFSF18
TNFSF9
UCN2
UTS2
APLNR
C3AR1
CNTFR
CSF2RA
IL13RA2
IL2RA
MC1R
TNFRSF10C
TNFRSF12A
TNFRSF9
FCGR3A
PRKCG
GZMB
CTLA4
TRAJ23
NLRC5
C2
IFIT3
SPHK1
OAS3
AIM2
TREM1
HAVCR2
IFITM3
PRKX
RIPK2
MIR499A
BGN
VTRNA2-1
NLRC4
ITGAX
MIR200C
CLEC7A
RHBDF2
TRIB2
APOA1
TRPM2
SERPINB9
CD300LF
IFIT2
SERPINE1
TREM2
AQP3
TREML2
AHR
PIK3AP1
IRAK2
MMP7
BCL2A1
TNIP3
CD274
FCGR2A
SIGLEC11
SIGLEC9
SIGLEC7
OAS2
KLK1
F2RL2
YJEFN3
FCGR1A
UBD
CD300E
IFI6
SPON2
SLAMF8
SLAMF9
