# Supplementary material for: The predictive effect of immune therapy and chemotherapy under T cell-related gene prognostic index for Gastric cancer
Source: Front Cell Dev Biol. 2023 May 18;11:1161778. doi: 10.3389/fcell.2023.1161778 (PMC10232754; doi:10.3389/fcell.2023.1161778)
Supplement: Supplementary file 1 [file DataSheet1.zip › Supplementary Material/Supplementary Table 3.XLSX]

## Sheet: Sheet1
Supplementary Table S3: The gene's funtion of PROC and SERPINE1 in GSEA
ID	Description	setSize	enrichmentScore	NES	pvalue	p.adjust	qvalues	rank	leading_edge	core_enrichment
KEGG_OLFACTORY_TRANSDUCTION	KEGG_OLFACTORY_TRANSDUCTION	377	0.636048	1.91423	1e-10	1.86e-08	1.64211e-08	6184	tags=48%, list=16%, signal=41%	OR51A2/OR1S1/OR4M2/OR4A5/OR5L2/OR4A15/OR2M3/OR10G9/OR2T27/OR8I2/OR5AR1/OR4N5/OR2T4/OR2M2/OR13C9/OR5L1/OR5B3/OR1C1/OR8J3/OR14I1/OR4K17/OR9G1/OR56A1/OR5M10/OR4S2/OR4A16/OR5AU1/OR8H3/OR6C1/OR10J1/OR6K6/OR5D18/OR5M9/OR9K2/OR14C36/OR2J3/OR51F1/OR6K3/OR52B4/OR52K1/OR2M5/OR5F1/OR7A10/OR51M1/OR1S2/OR52M1/OR10G8/OR52E8/OR5D16/OR51G1/OR13C4/OR2J2/OR51G2/OR9Q2/OR1D2/OR51L1/OR5M1/OR4C45/OR4C46/OR13C2/OR52E4/…
KEGG_RIBOSOME	KEGG_RIBOSOME	88	-0.628605	-2.17558	3.73749e-06	0.000347587	0.000306868	12571	tags=90%, list=33%, signal=60%	RPLP1/RPS25/RPS23/RPL36AL/RPS3/RPS17/RPS27L/RPL22L1/RPS16/RPL37/RPS6/RPS15/RPL18A/RPL15/RSL24D1/RPS9/RPL6/RPL23A/RPL10A/RPS5/RPL32/RPS15A/RPL3/RPS2/RPL35A/RPL28/RPL13/RPL8/RPLP0/RPL5/RPL35/RPS20/MRPL13/RPL10/RPL14/RPSA/RPS8/RPL13A/RPL17/RPL11/RPL18/RPS10/RPS4X/RPL38/RPS11/RPL30/RPL9/RPS3A/RPL23/RPS28/RPLP2/RPL27A/RPL37A/RPL29/RPS13/RPL36/RPS27A/RPL26/RPS19/RPL22/RPS29/RPS24/RPL24/RPL12/RPL7A/RPL3…
KEGG_ECM_RECEPTOR_INTERACTION	KEGG_ECM_RECEPTOR_INTERACTION	83	0.675809	1.83425	2.53973e-05	0.00122359	0.00108025	8159	tags=67%, list=21%, signal=53%	RELN/COL2A1/THBS1/IBSP/THBS2/COL11A1/COL1A1/COL3A1/ITGA11/COL5A2/COL1A2/FN1/COL5A1/CD36/COL6A3/SPP1/LAMA1/THBS4/LAMC3/COL5A3/COL4A1/LAMA2/COL6A2/COL4A2/VWF/COL6A1/LAMC2/ITGB3/SV2C/LAMA4/GP9/ITGA5/HSPG2/ITGB6/LAMA3/ITGA10/VTN/TNC/SDC2/LAMB1/COL4A4/ITGA8/TNXB/ITGA3/THBS3/ITGB5/LAMC1/ITGAV/ITGA4/LAMB2/TNN/ITGB1/ITGA1/AGRN/LAMB3/ITGA2
KEGG_CYTOKINE_CYTOKINE_RECEPTOR_INTERACTION	KEGG_CYTOKINE_CYTOKINE_RECEPTOR_INTERACTION	263	0.536535	1.59322	2.63138e-05	0.00122359	0.00108025	10276	tags=54%, list=27%, signal=39%	CCL16/LEP/IL11/IL6/CSF2/IL10/CXCL6/CCL23/PPBP/IL24/IFNA16/IL1A/IFNA2/CXCL8/OSM/CCL7/GH2/INHBA/IFNA4/IFNA7/CXCR1/CCL3L3/CCL3/CSF3/IL1B/TGFB3/IL25/LIF/XCR1/PDGFRB/IFNA1/IL9/CSF3R/TNFSF4/IL1R1/CCL2/CCL4/GHR/CXCL1/PDGFB/TNFSF18/NGFR/IFNL2/CXCR2/CLCF1/CSF2RA/IFNL3/CRLF2/PF4V1/CCR8/CCL11/IL7R/CCL4L2/OSMR/HGF/CSF2RB/CSF1R/FLT4/TGFB1/CCL8/FLT1/PPBPP1/IL9R/TNFRSF12A/TNF/ACVR1/VEGFC/IL2RA/CXCR4/CCL18/PDGFR…
KEGG_OXIDATIVE_PHOSPHORYLATION	KEGG_OXIDATIVE_PHOSPHORYLATION	132	-0.512164	-1.86992	3.75027e-05	0.0013951	0.00123167	11585	tags=67%, list=30%, signal=47%	NDUFS7/COX17/UQCR10/NDUFV2/UQCRFS1/NDUFA11/NDUFA5/SDHB/PPA1/NDUFAB1/NDUFC1/NDUFS1/ATP5PD/NDUFS5/NDUFB9/ATP5F1B/ATP6V0A4/NDUFA2/COX7A2L/UQCRQ/NDUFB4/CYC1/NDUFA4/COX6A1/UQCRC1/NDUFB3/COX6C/COX7C/NDUFB6/NDUFS6/ATP5PB/NDUFA10/ATP5ME/NDUFA8/ATP6V1E2/COX8A/NDUFA6/COX5B/NDUFA3/PPA2/COX6B1/ATP5PF/NDUFA1/COX5A/NDUFB2/ATP5MC3/MT-ATP8/NDUFA9/NDUFB1/MT-ND5/NDUFS3/UQCRHL/NDUFA7/NDUFB5/UQCRH/MT-ND6/ATP5MC2/NDU…
KEGG_FOCAL_ADHESION	KEGG_FOCAL_ADHESION	199	0.550778	1.60837	7.42893e-05	0.00230297	0.00203318	8159	tags=39%, list=21%, signal=31%	RELN/COL2A1/THBS1/IBSP/THBS2/COL11A1/COL1A1/COL3A1/ITGA11/COL5A2/COL1A2/FN1/COL5A1/COL6A3/SPP1/LAMA1/IGF1/THBS4/LAMC3/PDGFRB/COL5A3/ACTN3/COL4A1/LAMA2/COL6A2/COL4A2/VWF/COL6A1/MYL10/MYL7/PDGFB/LAMC2/ITGB3/PGF/CAV2/CAV1/LAMA4/HGF/FLT4/FLT1/ITGA5/VEGFC/AKT3/PDGFRA/ITGB6/LAMA3/PIK3R5/PDGFC/ITGA10/VTN/TNC/KDR/LAMB1/RASGRF1/PAK3/COL4A4/ITGA8/TNXB/SHC3/ITGA3/PDGFD/MAPK10/THBS3/ITGB5/LAMC1/ITGAV/MYL2/ME…
KEGG_JAK_STAT_SIGNALING_PATHWAY	KEGG_JAK_STAT_SIGNALING_PATHWAY	155	0.571833	1.64528	0.000110478	0.00293555	0.00259165	6555	tags=28%, list=17%, signal=23%	CSH1/LEP/IL11/IL6/CSF2/IL10/IL24/IFNA16/IFNA2/OSM/GH2/IFNA4/IFNA7/IL13RA2/CSF3/LIF/IFNA1/IL9/CSF3R/SOCS3/GHR/IFNL2/CLCF1/CSF2RA/IFNL3/CRLF2/IL7R/OSMR/CSF2RB/IL9R/IL2RA/AKT3/PIK3R5/IFNA5/IL5RA/PIM1/IL13/IFNB1/SPRY4/IL20/IFNA8/IFNE/IFNA6
KEGG_COMPLEMENT_AND_COAGULATION_CASCADES	KEGG_COMPLEMENT_AND_COAGULATION_CASCADES	69	0.629918	1.66826	0.00088603	0.0202305	0.0178605	6573	tags=57%, list=17%, signal=47%	SERPINE1/MBL2/SERPINC1/SERPINF2/F9/C8B/PLAU/C9/C5AR1/FGG/F13A1/BDKRB1/VWF/F13B/F2/C1S/SERPINA1/C3/SERPING1/C1R/C3AR1/PLAUR/THBD/F2R/C6/CPB2/C1QC/C1QB/MASP1/C8G/CD59/PLAT/C1QA/A2M/CFD/BDKRB2/C7/PLG/KNG1
KEGG_GLYCEROLIPID_METABOLISM	KEGG_GLYCEROLIPID_METABOLISM	49	-0.617162	-1.95156	0.000978894	0.0202305	0.0178605	129	tags=10%, list=0%, signal=10%	LIPF/PNLIPRP2/PNLIP/CEL/PNLIPRP1
KEGG_TOLL_LIKE_RECEPTOR_SIGNALING_PATHWAY	KEGG_TOLL_LIKE_RECEPTOR_SIGNALING_PATHWAY	102	0.571543	1.58831	0.00236615	0.0440104	0.0388547	8452	tags=36%, list=22%, signal=28%	IL6/IFNA16/IFNA2/CXCL8/IFNA4/IFNA7/CCL3/IL1B/SPP1/CTSK/IFNA1/LBP/CCL4/CD14/TNF/AKT3/PIK3R5/CD86/TLR2/IFNA5/MAPK11/IFNB1/LY96/IFNA8/TLR4/TLR8/CD80/FOS/IFNA6/MAPK10/TLR7/JUN/NFKBIA/IFNA14/MAPK12/MAP3K8/TLR1
KEGG_ANTIGEN_PROCESSING_AND_PRESENTATION	KEGG_ANTIGEN_PROCESSING_AND_PRESENTATION	81	0.579056	1.56337	0.0029484	0.0498547	0.0440143	10074	tags=44%, list=26%, signal=33%	HSPA6/IFNA16/IFNA2/IFNA4/IFNA7/IFNA1/HSPA1A/KIR3DL1/KIR2DL4/KIR2DL3/KIR3DL3/IFNA5/KLRD1/KIR2DL1/CTSL/KLRC1/IFNA8/KLRC4/IFNA6/CD4/CTSB/KIR3DL2/KLRC3/HLA-DQA1/HSPA1B/IFNA14/HLA-DQB1/CD8A/HLA-DPA1/KLRC2/HLA-G/HLA-DRB1/HLA-DPB1/HLA-DOA/LGMN/IFNA17
KEGG_LEISHMANIA_INFECTION	KEGG_LEISHMANIA_INFECTION	70	0.598717	1.58438	0.00339596	0.0526374	0.046471	10133	tags=50%, list=27%, signal=37%	IL10/IL1A/IL1B/TGFB3/PTGS2/FCGR2A/ITGAM/NCF2/FCGR3B/C3/TGFB1/TNF/FCGR3A/TLR2/FCGR1A/MAPK11/ITGB2/TLR4/FOS/FCGR2C/TGFB2/ITGA4/HLA-DQA1/JUN/NFKBIA/ITGB1/HLA-DQB1/MAPK12/NCF1/HLA-DPA1/IL4/HLA-DRB1/HLA-DPB1/HLA-DOA/IL12B
KEGG_CELL_ADHESION_MOLECULES_CAMS	KEGG_CELL_ADHESION_MOLECULES_CAMS	130	0.533766	1.51228	0.00571029	0.0817011	0.07213	10613	tags=52%, list=28%, signal=38%	CLDN17/CLDN8/MPZ/SELE/CLDN11/VCAN/L1CAM/CLDN14/ICAM2/NCAM1/ITGAM/CADM3/CDH5/PECAM1/PDCD1LG2/CLDN9/CD34/SELP/NLGN4X/CNTN2/NRXN2/NCAM2/ICAM1/CTLA4/CD86/SELPLG/CLDN6/ESAM/SIGLEC1/SDC2/ITGA8/CLDN5/ITGB2/PTPRM/CD80/CNTNAP1/CD226/CD4/CDH3/NLGN2/ITGAV/CD276/ITGA4/HLA-DQA1/VCAM1/MADCAM1/ITGB1/JAM3/HLA-DQB1/CLDN23/CD8A/HLA-DPA1/JAM2/HLA-G/CD99/HLA-DRB1/NLGN3/HLA-DPB1/ICOS/CLDN1/NFASC/ITGA9/HLA-DOA/PDCD1/N…
KEGG_PPAR_SIGNALING_PATHWAY	KEGG_PPAR_SIGNALING_PATHWAY	69	0.565486	1.49762	0.0142854	0.163535	0.144377	2516	tags=14%, list=7%, signal=14%	ADIPOQ/APOA2/PLIN1/FABP4/MMP1/ANGPTL4/APOC3/CD36/OLR1/APOA1
KEGG_GRAFT_VERSUS_HOST_DISEASE	KEGG_GRAFT_VERSUS_HOST_DISEASE	37	0.621989	1.52924	0.014332	0.163535	0.144377	9869	tags=57%, list=26%, signal=42%	IL6/IL1A/IL1B/KIR3DL1/TNF/CD86/KIR2DL3/KLRD1/KIR2DL1/KLRC1/CD80/KIR3DL2/GZMB/HLA-DQA1/HLA-DQB1/PRF1/HLA-DPA1/HLA-G/HLA-DRB1/HLA-DPB1/HLA-DOA
KEGG_PARKINSONS_DISEASE	KEGG_PARKINSONS_DISEASE	130	-0.39458	-1.42982	0.0147635	0.163535	0.144377	11585	tags=62%, list=30%, signal=44%	NDUFS7/UQCR10/NDUFV2/UQCRFS1/NDUFA5/SDHB/NDUFAB1/NDUFC1/NDUFS1/ATP5PD/NDUFS5/NDUFB9/ATP5F1B/NDUFA2/COX7A2L/UQCRQ/PPID/NDUFB4/CYC1/NDUFA4/COX6A1/UQCRC1/NDUFB3/COX6C/VDAC3/COX7C/NDUFB6/NDUFS6/ATP5PB/NDUFA10/NDUFA8/SLC25A5/COX8A/NDUFA6/COX5B/NDUFA3/COX6B1/ATP5PF/NDUFA1/COX5A/NDUFB2/ATP5MC3/SLC25A4/MT-ATP8/GPR37/NDUFA9/NDUFB1/MT-ND5/NDUFS3/UQCRHL/NDUFA7/NDUFB5/UQCRH/CYCS/MT-ND6/ATP5MC2/NDUFB8/UQCRB/N…
KEGG_AUTOIMMUNE_THYROID_DISEASE	KEGG_AUTOIMMUNE_THYROID_DISEASE	50	0.594349	1.51337	0.0157817	0.163535	0.144377	10074	tags=54%, list=26%, signal=40%	IL10/IFNA16/IFNA2/IFNA4/IFNA7/IFNA1/CGA/CTLA4/CD86/IFNA5/TSHB/IFNA8/CD80/IFNA6/GZMB/HLA-DQA1/IFNA14/HLA-DQB1/PRF1/HLA-DPA1/HLA-G/IL4/TSHR/HLA-DRB1/HLA-DPB1/HLA-DOA/IFNA17
KEGG_STEROID_BIOSYNTHESIS	KEGG_STEROID_BIOSYNTHESIS	17	-0.678044	-1.73253	0.0167256	0.163535	0.144377	2223	tags=18%, list=6%, signal=17%	SOAT2/CYP51A1/CEL
KEGG_LEUKOCYTE_TRANSENDOTHELIAL_MIGRATION	KEGG_LEUKOCYTE_TRANSENDOTHELIAL_MIGRATION	115	0.507272	1.41849	0.0167791	0.163535	0.144377	9906	tags=38%, list=26%, signal=28%	CLDN17/CLDN8/MMP2/CLDN11/THY1/ACTN3/CLDN14/MYL10/MYL7/ITGAM/NCF2/CDH5/PECAM1/MMP9/CLDN9/CXCR4/PIK3R5/ICAM1/CXCL12/MAPK11/CLDN6/NOX3/ESAM/CLDN5/ITGB2/MSN/MYL2/ITGA4/CYBB/VCAM1/GNAI1/ITGB1/JAM3/GNAI2/MAPK12/CLDN23/NCF1/JAM2/RAPGEF4/RAPGEF3/VCL/CD99/CLDN1/PXN
KEGG_PRION_DISEASES	KEGG_PRION_DISEASES	35	0.622017	1.52016	0.0175844	0.163535	0.144377	6909	tags=46%, list=18%, signal=37%	IL6/IL1A/C8B/C9/IL1B/HSPA1A/NCAM1/EGR1/C6/NCAM2/C1QC/C1QB/C8G/C1QA/C7/LAMC1
KEGG_PEROXISOME	KEGG_PEROXISOME	78	-0.446798	-1.49783	0.0187961	0.16648	0.146977	12798	tags=60%, list=33%, signal=40%	GSTK1/ACOT8/FAR1/HSD17B4/HMGCL/FAR2/PRDX1/ACSL3/ACOX1/EHHADH/BAAT/PEX3/PEX5/NUDT19/PEX12/MVK/CRAT/PEX11B/DECR2/SLC27A2/PEX2/PRDX5/PMVK/ABCD3/SCP2/SOD1/PEX11G/MPV17L/PXMP2/NOS2/GNPAT/PECR/PEX7/HAO2/ACSL5/PHYH/PXMP4/IDH2/NUDT12/IDH1/HAO1/ACOX2/PIPOX/EPHX2/PEX1/PEX11A/ACSL6
KEGG_CYTOSOLIC_DNA_SENSING_PATHWAY	KEGG_CYTOSOLIC_DNA_SENSING_PATHWAY	54	0.57763	1.49233	0.0202735	0.171404	0.151324	7937	tags=30%, list=21%, signal=24%	IL6/IFNA16/IFNA2/IFNA4/IFNA7/IL1B/IFNA1/CCL4/CCL4L2/IFNA5/IFNB1/IFNA8/STING1/IFNA6/NFKBIA/IFNA14
KEGG_NATURAL_KILLER_CELL_MEDIATED_CYTOTOXICITY	KEGG_NATURAL_KILLER_CELL_MEDIATED_CYTOTOXICITY	132	0.496089	1.40693	0.0214547	0.173503	0.153178	12888	tags=49%, list=34%, signal=33%	CSF2/IFNA16/IFNA2/IFNA4/IFNA7/PPP3R2/IFNA1/NCR2/ICAM2/FCGR3B/KIR3DL1/TNF/FCER1G/KIR2DL4/FCGR3A/PIK3R5/ICAM1/TYROBP/KIR2DL3/IFNA5/KLRD1/IFNB1/LCP2/KIR2DL1/KLRC1/IFNA8/ITGB2/SHC3/NFATC4/NCR1/IFNA6/KIR3DL2/GZMB/KLRC3/NFATC1/SHC4/IFNA14/PRF1/KLRC2/FYN/HLA-G/HCST/SHC2/ULBP2/SHC1/TNFRSF10C/CD247/IFNA17/PPP3CC/TNFRSF10D/IFNAR2/KLRK1/NCR3/CD48/PIK3CD/MICB/HLA-C/PIK3CA/KIR2DS4/TNFSF10/SH2D1B/ZAP70/HLA-B/I…
KEGG_HEMATOPOIETIC_CELL_LINEAGE	KEGG_HEMATOPOIETIC_CELL_LINEAGE	84	0.535073	1.45033	0.0277589	0.215131	0.189929	9603	tags=54%, list=25%, signal=40%	IL11/IL6/CSF2/IL1A/CD36/CSF3/IL1B/GYPA/CSF3R/IL1R1/ITGAM/CD14/ITGB3/CSF2RA/IL7R/CSF1R/GP9/IL9R/ITGA5/TNF/CD34/IL2RA/FCGR1A/CD59/IL5RA/CD1B/KIT/DNTT/ITGA3/CD4/CSF1/CD1A/IL3RA/CD1E/ITGA4/ITGA1/ITGA2/CD8A/CD1D/MME/IL4/CD7/HLA-DRB1/CD38/IL4R
KEGG_NOD_LIKE_RECEPTOR_SIGNALING_PATHWAY	KEGG_NOD_LIKE_RECEPTOR_SIGNALING_PATHWAY	62	0.551329	1.44698	0.0295508	0.219858	0.194102	8085	tags=34%, list=21%, signal=27%	IL6/CXCL8/CCL7/NLRP3/IL1B/MEFV/CCL2/CXCL1/PYDC1/TNFAIP3/CCL11/CCL8/TNF/CCL13/MAPK11/MAPK10/NLRC4/NFKBIA/NAIP/CARD9/MAPK12
KEGG_LINOLEIC_ACID_METABOLISM	KEGG_LINOLEIC_ACID_METABOLISM	29	-0.569129	-1.62869	0.0338183	0.241931	0.213589	2353	tags=24%, list=6%, signal=23%	PLA2G2A/CYP3A5/CYP2C8/CYP3A7/CYP3A4/ALOX15/PLA2G1B
KEGG_REGULATION_OF_AUTOPHAGY	KEGG_REGULATION_OF_AUTOPHAGY	35	0.600386	1.46729	0.0373134	0.257048	0.226935	7937	tags=31%, list=21%, signal=25%	IFNA16/IFNA2/IFNA4/IFNA7/INS/IFNA1/IFNA5/IFNA8/IFNA6/GABARAPL1/IFNA14
KEGG_ASTHMA	KEGG_ASTHMA	28	0.634296	1.49642	0.0405577	0.269419	0.237857	12335	tags=75%, list=32%, signal=51%	RNASE3/IL10/IL9/CCL11/PRG2/TNF/FCER1G/FCER1A/IL13/HLA-DQA1/HLA-DQB1/HLA-DPA1/IL4/HLA-DRB1/HLA-DPB1/HLA-DOA/IL3/HLA-DRA/CD40/MS4A2/HLA-DMB
KEGG_NEUROACTIVE_LIGAND_RECEPTOR_INTERACTION	KEGG_NEUROACTIVE_LIGAND_RECEPTOR_INTERACTION	270	0.428753	1.2731	0.0430769	0.276286	0.24392	9032	tags=46%, list=24%, signal=35%	CSH1/GLRA2/LEP/ADRA1B/CTSG/FPR2/NPY1R/FPR1/MC2R/GH2/TACR1/GPR50/FSHB/CHRNA9/F2RL3/UTS2R/GABRG1/HTR5A/C5AR1/SSTR4/TAAR8/RXFP2/GALR1/BDKRB1/MCHR1/GRIA1/GHSR/PTGFR/HTR2A/ADCYAP1R1/GHR/AVPR1A/NPY5R/ADRB3/PTGDR/CGA/PTGER3/TAAR2/F2/CALCR/GRIN3B/PTGIR/GRM5/AVPR2/GRIK2/EDNRA/HTR1F/HRH4/S1PR3/S1PR1/CHRNE/OXTR/C3AR1/GABRA6/F2R/MTNR1B/RXFP1/CRHR1/CHRM4/CALCRL/GABRA5/FPR3/GABBR2/APLNR/PTH1R/CYSLTR2/TBXA2R/PT…
KEGG_RIG_I_LIKE_RECEPTOR_SIGNALING_PATHWAY	KEGG_RIG_I_LIKE_RECEPTOR_SIGNALING_PATHWAY	71	0.532151	1.40736	0.0450346	0.279215	0.246505	8726	tags=27%, list=23%, signal=21%	IFNA16/IFNA2/CXCL8/IFNA4/IFNA7/IFNA1/TNF/IFNA5/MAPK11/IFNB1/IFNA8/STING1/IFNE/IFNA6/MAPK10/NFKBIA/IFNA14/MAPK12/DDX3Y
